# Supplementary material for: Genomic, Transcriptomic, and Phenotypic Analyses of Neisseria meningitidis Isolates from Disease Patients and Their Household Contacts
Source: mSystems. 2017 Nov 14;2(6):e00127-17. doi: 10.1128/mSystems.00127-17 (PMC5686521; doi:10.1128/mSystems.00127-17)
Supplement: TABLE S1 [file sys006172149st1.xlsx]

## Sheet: Sheet1
#CHROM	Verification	POS	REF	ALT	Type	Transcript	Locus	Coding Change	Effect	NZ96/294	NZCM149	NZ97/019	NZCM162	NZ97/021	NZCM165	NZ97/133	NZCM132	NZCM133	NZCM134	NZCM135	NZ97/192	NZCM238	NZCM239	NZCM240	NZ98/058	NZCM246	NZ98/074	NZCM245
NC_017518		10327	CAAGCTCGA	TAAGTTTGG	downstream_gene_variant	alx	NMBNZ0533_0014		N/A	1	1	0	0	0	0	1	1	1	1	1	DP≤10	DP≤10	1	1	1	1	1	1
NC_017518		10379	GTTGAG	GG	downstream_gene_variant	alx	NMBNZ0533_0014		N/A	1	1	0	0	0	0	1	1	1	1	1	DP≤10	DP≤10	1	1	1	1	1	1
NC_017518		14823	T	A	intergenic_region	gnd-lpxC	NMBNZ0533_0017-NMBNZ0533_0018		N/A	0	0	0	0	0	0	0	0	0	0	0	DP≤10	1	1	1	1	1	1	1
NC_017518		14832	T	A	intergenic_region	gnd-lpxC	NMBNZ0533_0017-NMBNZ0533_0018		N/A	0	0	0	0	0	0	0	0	0	0	0	DP≤10	1	1	1	1	1	1	1
NC_017518		14859	CA	AA	intergenic_region	gnd-lpxC	NMBNZ0533_0017-NMBNZ0533_0018		N/A	1	1	0	0	0	0	1	1	1	1	1	DP≤10	1	1	1	1	1	1	1
NC_017518		17094	TTCTGTCCTTG	TTCTGTTTTTG	intergenic_region	lpxC-NMBNZ0533_0019	NMBNZ0533_0018-NMBNZ0533_0019		N/A	DP≤10	DP≤10	0	0	0	0	DP≤10	DP≤10	DP≤10	DP≤10	DP≤10	DP≤10	DP≤10	DP≤10	1	DP≤10	DP≤10	DP≤10	DP≤10
NC_017518		17132	G	A	intergenic_region	lpxC-NMBNZ0533_0019	NMBNZ0533_0018-NMBNZ0533_0019		N/A	DP≤10	DP≤10	0	0	0	0	DP≤10	DP≤10	DP≤10	DP≤10	DP≤10	1	1	1	1	1	DP≤10	1	1
NC_017518		17144	A	G	intergenic_region	lpxC-NMBNZ0533_0019	NMBNZ0533_0018-NMBNZ0533_0019		N/A	DP≤10	DP≤10	0	0	0	0	DP≤10	DP≤10	DP≤10	DP≤10	DP≤10	1	1	1	1	1	DP≤10	1	1
NC_017518		17202	G	A	intergenic_region	lpxC-NMBNZ0533_0019	NMBNZ0533_0018-NMBNZ0533_0019		N/A	0	0	0	0	0	0	0	0	0	0	0	1	1	1	1	1	DP≤10	1	1
NC_017518		17222	A	C	intergenic_region	lpxC-NMBNZ0533_0019	NMBNZ0533_0018-NMBNZ0533_0019		N/A	1	1	0	0	0	0	1	1	1	1	1	1	1	1	1	1	DP≤10	1	1
NC_017518		17271	G	A	intergenic_region	lpxC-NMBNZ0533_0019	NMBNZ0533_0018-NMBNZ0533_0019		N/A	1	1	0	0	0	0	1	1	1	1	1	1	1	1	1	1	DP≤10	1	1
NC_017518		17282	ATT	AT	intergenic_region	lpxC-NMBNZ0533_0019	NMBNZ0533_0018-NMBNZ0533_0019		N/A	1	1	0	0	0	0	1	1	1	1	1	1	1	1	1	1	DP≤10	1	1
NC_017518		17309	T	C	intergenic_region	lpxC-NMBNZ0533_0019	NMBNZ0533_0018-NMBNZ0533_0019		N/A	0	0	0	0	0	0	0	0	0	0	0	1	1	1	1	1	DP≤10	1	1
NC_017518		17323	TTTAAAAAG	CTTAAAAT	downstream_gene_variant	NMBNZ0533_0019	NMBNZ0533_0019		N/A	0	0	0	0	0	0	0	0	0	0	0	1	1	1	1	1	DP≤10	1	1
NC_017518	*	30823	GAAAAAAAAAAAC	GAAAAAAAAAAC	upstream_gene_variant	NMBNZ0533_0037	NMBNZ0533_0037		N/A		0	0	0	0	0	0	0	0	0	0	1	1	0	1	0	0	0	0
NC_017518		30823	GAAAAAAAAAAAC	GAAAAAAAAAAAAC	upstream_gene_variant	NMBNZ0533_0037	NMBNZ0533_0037		N/A	1	0	0	0	0	0	0	0	0	0	0			0		0	0	0	0
NC_017518	****	45680	CGGGGGGGGGC	CGGGGGGGGGGC	frameshift_variant	NMBNZ0533_0050	NMBNZ0533_0050	p.Arg30fs	Frame Restored	1	0	0	DP≤10	1	0	1	1	1	1	1	0	0	0	1	0	DP≤10	0	1
NC_017518	****	45695	GCGCAAACGCAAACGCAAAC	GCGCAAACGCAAAC	disruptive_inframe_deletion	NMBNZ0533_0050	NMBNZ0533_0050	p.Lys37_Arg38del	/	1	1	0.473684	DP≤10	1	1	1	1	1	1	1	1	1	0.297297	1			1	1
NC_017518	****	45695	GCGCAAACGCAAACGCAAAC	GCGCAGGCGCAAACGCAAAC	missense_variant	NMBNZ0533_0050	NMBNZ0533_0050	p.Lys33Arg	N/A			0.526316	DP≤10										0.689189		1	1
NC_017518		47787	GCAGCGGTACGC	GCAACAACGGTACGC	missense_variant&disruptive_inframe_insertion	NMBNZ0533_0050	NMBNZ0533_0050	p.Ala730delinsThrThr	/	0	0	0	0	0	0	1	1	1	DP≤10	1	0	0	0	0	0	0	0	0
NC_017518		48325	TAC	TAA	synonymous_variant	NMBNZ0533_0050	NMBNZ0533_0050	p.Arg909Arg	N/A	0	0	0	DP≤10	0	0	0	0	0	0	0	DP≤10	DP≤10	1	1	0	0	1	1
NC_017518		48328	GGGTAATGACAAAT	AGACAACGGCT	missense_variant&disruptive_inframe_deletion	NMBNZ0533_0050	NMBNZ0533_0050	p.Arg909_Asn913delinsGlnThrThrAla	/	0	0	0	DP≤10	0	0	0	0	0	0	0	DP≤10	DP≤10	1	1	0	0	1	1
NC_017518		75329	A	G	missense_variant	siaD	NMBNZ0533_0073	p.Tyr189His	N	0	0	0	0	0	0	0	0	0	0	0	DP≤10	1	1	1	0	0	1	1
NC_017518	*	75462	CTTTTTTTTTG	CTTTTTTTTTTG	frameshift_variant	siaD	NMBNZ0533_0073	p.Lys142fs	Truncation	0	0	0	0	0	0	0	0	0	0	0	0	0	0	0	0	0	0	1
NC_017518	*	75798	TGGGGGGGT	TGGGGGGT	frameshift_variant	siaD	NMBNZ0533_0073	p.Thr30fs	Truncation	0	0	0	0	0	0	0	0	0	0	0	0	1	0	0	0	0	0	0
NC_017518	*	75872	CTTTTTTTA	CTTTTTTA	frameshift_variant	siaD	NMBNZ0533_0073	p.Ile5fs	Truncation	0	0	0	0	0	0	0	0	0	0	0	0	0	0	1	0	0	0	0
NC_017518	*	90716	GGGTTACCTTACTGATT	GGGTTACCTTACTAATT	missense_variant	NMBNZ0533_0087	NMBNZ0533_0087	p.Asp208Asn	N	0	0	0	0	0	0	0	0	0	0	0	0	0	0	1	0	0	0	0
NC_017518	*	98383	ACCCCCCCCCCCCCCCCCG	ACCCCCCCCCCG	intergenic_region	NMBNZ0533_0092-NMBNZ0533_0093	NMBNZ0533_0092-NMBNZ0533_0093		N/A	DP≤10	DP≤10	DP≤10	DP≤10	DP≤10	DP≤10	DP≤10	DP≤10	DP≤10	DP≤10	DP≤10		1	1	1	DP≤10	DP≤10	DP≤10	DP≤10
NC_017518	*	98383	ACCCCCCCCCCCCCCCCCG	ACCCCCCCCCG	intergenic_region	NMBNZ0533_0092-NMBNZ0533_0093	NMBNZ0533_0092-NMBNZ0533_0093		N/A	DP≤10	DP≤10	DP≤10	DP≤10	DP≤10	DP≤10	DP≤10	DP≤10	DP≤10	DP≤10	DP≤10	1				DP≤10	DP≤10	DP≤10	DP≤10
NC_017518		105236	C	A	intergenic_region	NMBNZ0533_0096-NMBNZ0533_0097	NMBNZ0533_0096-NMBNZ0533_0097		N/A	1	0	0	0	0	0	0	0	0	0	0	0	0	0	0	0	0	0	0
NC_017518		110908	GCTA	ACTG	intergenic_region	NMBNZ0533_0099-NMBNZ0533_0100	NMBNZ0533_0099-NMBNZ0533_0100		N/A	0	0	0	0	0	0	0	0	0	0	0	DP≤10	1	1	1	0	0	0	0
NC_017518		110937	CA	CG	upstream_gene_variant	NMBNZ0533_0100	NMBNZ0533_0100		N/A	0	0	0	0	0	0	0	0	0	0	0	DP≤10	1	1	1	0	0	0	0
NC_017518		185000	G	A	upstream_gene_variant	dxr	NMBNZ0533_0188		N/A	0	0	1	0	0	0	0	0	0	0	0	0	0	0	0	0	0	0	0
NC_017518		185126	G	A	synonymous_variant	cdsA	NMBNZ0533_0189	p.Gly241Gly	N/A	0	0	1	0	0	0	0	0	0	0	0	0	0	0	0	0	0	0	0
NC_017518		185135	G	T	synonymous_variant	cdsA	NMBNZ0533_0189	p.Pro238Pro	N/A	0	0	1	0	0	0	0	0	0	0	0	0	0	0	0	0	0	0	0
NC_017518		185141	C	T	synonymous_variant	cdsA	NMBNZ0533_0189	p.Leu236Leu	N/A	0	0	1	0	0	0	0	0	0	0	0	0	0	0	0	0	0	0	0
NC_017518		185206	C	T	missense_variant	cdsA	NMBNZ0533_0189	p.Val215Ile	N	0	0	1	0	0	0	0	0	0	0	0	0	0	0	0	0	0	0	0
NC_017518		185221	A	G	synonymous_variant	cdsA	NMBNZ0533_0189	p.Leu210Leu	N/A	0	0	1	0	0	0	0	0	0	0	0	0	0	0	0	0	0	0	0
NC_017518		185291	G	A	synonymous_variant	cdsA	NMBNZ0533_0189	p.Thr186Thr	N/A	0	0	1	0	0	0	0	0	0	0	0	0	0	0	0	0	0	0	0
NC_017518		185318	G	A	synonymous_variant	cdsA	NMBNZ0533_0189	p.Gly177Gly	N/A	0	0	1	0	0	0	0	0	0	0	0	0	0	0	0	0	0	0	0
NC_017518		185456	A	G	synonymous_variant	cdsA	NMBNZ0533_0189	p.Asp131Asp	N/A	0	0	1	0	0	0	0	0	0	0	0	0	0	0	0	0	0	0	0
NC_017518		185762	A	C	synonymous_variant	cdsA	NMBNZ0533_0189	p.Ala29Ala	N/A	0	0	1	0	0	0	0	0	0	0	0	0	0	0	0	0	0	0	0
NC_017518		185795	G	A	synonymous_variant	cdsA	NMBNZ0533_0189	p.Gly18Gly	N/A	0	0	1	0	0	0	0	0	0	0	0	0	0	0	0	0	0	0	0
NC_017518		185967	AAATA	GGATG	synonymous_variant	uppS	NMBNZ0533_0190	p.AspIleLeu209AspIleLeu	N/A	0	0	1	0	0	0	0	0	0	0	0	0	0	0	0	0	0	0	0
NC_017518		185977	G	A	synonymous_variant	uppS	NMBNZ0533_0190	p.Phe207Phe	N/A	0	0	1	0	0	0	0	0	0	0	0	0	0	0	0	0	0	0	0
NC_017518		185995	T	C	synonymous_variant	uppS	NMBNZ0533_0190	p.Ala201Ala	N/A	0	0	1	0	0	0	0	0	0	0	0	0	0	0	0	0	0	0	0
NC_017518		186034	G	T	synonymous_variant	uppS	NMBNZ0533_0190	p.Gly188Gly	N/A	0	0	1	0	0	0	0	0	0	0	0	0	0	0	0	0	0	0	0
NC_017518		186040	G	C	synonymous_variant	uppS	NMBNZ0533_0190	p.Thr186Thr	N/A	0	0	1	0	0	0	0	0	0	0	0	0	0	0	0	0	0	0	0
NC_017518		186061	TTCCGGTGCATCGC	CTCGGGCGCGTCTC	synonymous_variant	uppS	NMBNZ0533_0190	p.GlyAspAlaProGlu175GlyAspAlaProGlu	N/A	0	0	1	0	0	0	0	0	0	0	0	0	0	0	0	0	0	0	0
NC_017518		186084	AGTGTTTC	GGTATTTC	missense_variant	uppS	NMBNZ0533_0190	p.HisLeu171TyrLeu	N	0	0	1	0	0	0	0	0	0	0	0	0	0	0	0	0	0	0	0
NC_017518		186547	ATGCTTGGGA	GTGCCTCGGG	missense_variant	uppS	NMBNZ0533_0190	p.IleProLysHis14IleProArgHis	N	0	0	1	0	0	0	0	0	0	0	0	0	0	0	0	0	0	0	0
NC_017518		186571	C	T	synonymous_variant	uppS	NMBNZ0533_0190	p.Leu9Leu	N/A	0	0	1	0	0	0	0	0	0	0	0	0	0	0	0	0	0	0	0
NC_017518		186706	T	C	missense_variant	frr	NMBNZ0533_0191	p.Thr169Ala	N	0	0	1	0	0	0	0	0	0	0	0	0	0	0	0	0	0	0	0
NC_017518		186911	C	T	synonymous_variant	frr	NMBNZ0533_0191	p.Val100Val	N/A	0	0	1	0	0	0	0	0	0	0	0	0	0	0	0	0	0	0	0
NC_017518		186932	AGC	GGA	missense_variant	frr	NMBNZ0533_0191	p.Ala93Ser	N	0	0	1	0	0	0	0	0	0	0	0	0	0	0	0	0	0	0	0
NC_017518		186946	GC	GT	synonymous_variant	frr	NMBNZ0533_0191	p.Gly88Gly	N/A	0	0	1	0	0	0	0	0	0	0	0	0	0	0	0	0	0	0	0
NC_017518		187037	C	T	synonymous_variant	frr	NMBNZ0533_0191	p.Thr58Thr	N/A	0	0	1	0	0	0	0	0	0	0	0	0	0	0	0	0	0	0	0
NC_017518		187175	T	C	synonymous_variant	frr	NMBNZ0533_0191	p.Lys12Lys	N/A	0	0	1	0	0	0	0	0	0	0	0	0	0	0	0	0	0	0	0
NC_017518		187225	GG	AA	upstream_gene_variant	frr	NMBNZ0533_0191		N/A	0	0	1	0	0	0	0	0	0	0	0	0	0	0	0	0	0	0	0
NC_017518		187342	A	G	downstream_gene_variant	NMBNZ0533_0192	NMBNZ0533_0192		N/A	0	0	1	0	0	0	0	0	0	0	0	0	0	0	0	0	0	0	0
NC_017518		187364	C	T	downstream_gene_variant	NMBNZ0533_0192	NMBNZ0533_0192		N/A	0	0	1	0	0	0	0	0	0	0	0	0	0	0	0	0	0	0	0
NC_017518		187387	A	G	downstream_gene_variant	NMBNZ0533_0192	NMBNZ0533_0192		N/A	0	0	1	0	0	0	0	0	0	0	0	0	0	0	0	0	0	0	0
NC_017518		187661	CAGTGTG	TTGGATG	missense_variant	NMBNZ0533_0192	NMBNZ0533_0192	p.ThrLeu285IleGln	N	0	0	1	0	0	0	0	0	0	0	0	0	0	0	0	0	0	0	0
NC_017518		187670	G	A	synonymous_variant	NMBNZ0533_0192	NMBNZ0533_0192	p.His283His	N/A	0	0	1	0	0	0	0	0	0	0	0	0	0	0	0	0	0	0	0
NC_017518		187730	A	G	synonymous_variant	NMBNZ0533_0192	NMBNZ0533_0192	p.Thr263Thr	N/A	0	0	1	0	0	0	0	0	0	0	0	0	0	0	0	0	0	0	0
NC_017518		187760	A	G	synonymous_variant	NMBNZ0533_0192	NMBNZ0533_0192	p.Ile253Ile	N/A	0	0	1	0	0	0	0	0	0	0	0	0	0	0	0	0	0	0	0
NC_017518		187859	T	C	synonymous_variant	NMBNZ0533_0192	NMBNZ0533_0192	p.Ala220Ala	N/A	0	0	1	0	0	0	0	0	0	0	0	0	0	0	0	0	0	0	0
NC_017518		187880	AA	CG	missense_variant	NMBNZ0533_0192	NMBNZ0533_0192	p.Val213Ala	N	0	0	1	0	0	0	0	0	0	0	0	0	0	0	0	0	0	0	0
NC_017518		187886	A	G	synonymous_variant	NMBNZ0533_0192	NMBNZ0533_0192	p.Asn211Asn	N/A	0	0	1	0	0	0	0	0	0	0	0	0	0	0	0	0	0	0	0
NC_017518		187891	GCTCCAAA	CCTCGAGG	missense_variant	NMBNZ0533_0192	NMBNZ0533_0192	p.ArgLeuGluGln207ArgLeuGluGlu	N	0	0	1	0	0	0	0	0	0	0	0	0	0	0	0	0	0	0	0
NC_017518		187907	C	G	synonymous_variant	NMBNZ0533_0192	NMBNZ0533_0192	p.Thr204Thr	N/A	0	0	1	0	0	0	0	0	0	0	0	0	0	0	0	0	0	0	0
NC_017518		187913	A	G	synonymous_variant	NMBNZ0533_0192	NMBNZ0533_0192	p.Arg202Arg	N/A	0	0	1	0	0	0	0	0	0	0	0	0	0	0	0	0	0	0	0
NC_017518		188024	A	G	synonymous_variant	NMBNZ0533_0192	NMBNZ0533_0192	p.Ile165Ile	N/A	0	0	1	0	0	0	0	0	0	0	0	0	0	0	0	0	0	0	0
NC_017518		188036	C	T	synonymous_variant	NMBNZ0533_0192	NMBNZ0533_0192	p.Ala161Ala	N/A	0	0	1	0	0	0	0	0	0	0	0	0	0	0	0	0	0	0	0
NC_017518		188080	A	G	missense_variant	NMBNZ0533_0192	NMBNZ0533_0192	p.Phe147Leu	N	0	0	1	0	0	0	0	0	0	0	0	0	0	0	0	0	0	0	0
NC_017518		188108	C	T	missense_variant	NMBNZ0533_0192	NMBNZ0533_0192	p.Met137Ile	N	0	0	1	0	0	0	0	0	0	0	0	0	0	0	0	0	0	0	0
NC_017518		188123	C	T	synonymous_variant	NMBNZ0533_0192	NMBNZ0533_0192	p.Gly132Gly	N/A	0	0	1	0	0	0	0	0	0	0	0	0	0	0	0	0	0	0	0
NC_017518		188144	G	A	synonymous_variant	NMBNZ0533_0192	NMBNZ0533_0192	p.Gly125Gly	N/A	0	0	1	0	0	0	0	0	0	0	0	0	0	0	0	0	0	0	0
NC_017518		188217	C	T	missense_variant	NMBNZ0533_0192	NMBNZ0533_0192	p.Gly101Asp	N	0	0	1	0	0	0	0	0	0	0	0	0	0	0	0	0	0	0	0
NC_017518		188267	C	T	synonymous_variant	NMBNZ0533_0192	NMBNZ0533_0192	p.Gly84Gly	N/A	0	0	1	0	0	0	0	0	0	0	0	0	0	0	0	0	0	0	0
NC_017518		188357	C	G	synonymous_variant	NMBNZ0533_0192	NMBNZ0533_0192	p.Gly54Gly	N/A	0	0	1	0	0	0	0	0	0	0	0	0	0	0	0	0	0	0	0
NC_017518		188366	C	T	synonymous_variant	NMBNZ0533_0192	NMBNZ0533_0192	p.Glu51Glu	N/A	0	0	1	0	0	0	0	0	0	0	0	0	0	0	0	0	0	0	0
NC_017518		188395	CGG	CG	frameshift_variant	NMBNZ0533_0192	NMBNZ0533_0192	p.Ser41fs	Truncation	0	0	1	0	0	0	0	0	0	0	0	0	0	0	0	0	0	0	0
NC_017518		188399	GG	GTG	frameshift_variant	NMBNZ0533_0192	NMBNZ0533_0192	p.Ser41fs	Truncation	0	0	1	0	0	0	0	0	0	0	0	0	0	0	0	0	0	0	0
NC_017518		188420	C	T	synonymous_variant	NMBNZ0533_0192	NMBNZ0533_0192	p.Gly33Gly	N/A	0	0	1	0	0	0	0	0	0	0	0	0	0	0	0	0	0	0	0
NC_017518		188432	G	C	synonymous_variant	NMBNZ0533_0192	NMBNZ0533_0192	p.Val29Val	N/A	0	0	1	0	0	0	0	0	0	0	0	0	0	0	0	0	0	0	0
NC_017518		188441	G	T	synonymous_variant	NMBNZ0533_0192	NMBNZ0533_0192	p.Ile26Ile	N/A	0	0	1	0	0	0	0	0	0	0	0	0	0	0	0	0	0	0	0
NC_017518		188455	A	G	missense_variant	NMBNZ0533_0192	NMBNZ0533_0192	p.Tyr22His	N	0	0	1	0	0	0	0	0	0	0	0	0	0	0	0	0	0	0	0
NC_017518		188474	G	A	synonymous_variant	NMBNZ0533_0192	NMBNZ0533_0192	p.Asn15Asn	N/A	0	0	1	0	0	0	0	0	0	0	0	0	0	0	0	0	0	0	0
NC_017518		188567	GAGGAA	AGGGAA	upstream_gene_variant	NMBNZ0533_0192	NMBNZ0533_0192		N/A	0	0	1	0	0	0	0	0	0	0	0	0	0	0	0	0	0	0	0
NC_017518		188669	CGT	CT	intergenic_region	NMBNZ0533_0193-NMBNZ0533_0194	NMBNZ0533_0193-NMBNZ0533_0194		N/A	0	0	1	0	0	0	0	0	0	0	0	0	0	0	0	0	0	0	0
NC_017518		188900	T	G	upstream_gene_variant	NMBNZ0533_0194	NMBNZ0533_0194		N/A	0	0	1	0	0	0	0	0	0	0	0	0	0	0	0	0	0	0	0
NC_017518		188933	T	A	missense_variant	NMBNZ0533_0194	NMBNZ0533_0194	p.Phe2Tyr	N	0	0	1	0	0	0	0	0	0	0	0	0	0	0	0	0	0	0	0
NC_017518		188973	A	G	synonymous_variant	NMBNZ0533_0194	NMBNZ0533_0194	p.Gly15Gly	N/A	0	0	1	0	0	0	0	0	0	0	0	0	0	0	0	0	0	0	0
NC_017518		189070	GGATTCGGCT	GGATTCGGTT	synonymous_variant	NMBNZ0533_0194	NMBNZ0533_0194	p.Gly50Gly	N/A	0	0	1	0	0	0	0	0	0	0	0	0	0	0	0	0	0	0	0
NC_017518		189082	CGAGGAG	CGTGGCG	synonymous_variant	NMBNZ0533_0194	NMBNZ0533_0194	p.ArgGly52ArgGly	N/A	0	0	1	0	0	0	0	0	0	0	0	0	0	0	0	0	0	0	0
NC_017518		189089	GC	GT	synonymous_variant	NMBNZ0533_0194	NMBNZ0533_0194	p.Gly54Gly	N/A	0	0	1	0	0	0	0	0	0	0	0	0	0	0	0	0	0	0	0
NC_017518		189138	CC	TG	missense_variant	NMBNZ0533_0194	NMBNZ0533_0194	p.AsnLeu70AsnVal	N	0	0	1	0	0	0	0	0	0	0	0	0	0	0	0	0	0	0	0
NC_017518		189165	A	G	synonymous_variant	NMBNZ0533_0194	NMBNZ0533_0194	p.Lys79Lys	N/A	0	0	1	0	0	0	0	0	0	0	0	0	0	0	0	0	0	0	0
NC_017518		189240	TGCT	GGCG	synonymous_variant	NMBNZ0533_0194	NMBNZ0533_0194	p.AlaAla104AlaAla	N/A	0	0	1	0	0	0	0	0	0	0	0	0	0	0	0	0	0	0	0
NC_017518		189249	CGCG	GGCT	synonymous_variant	NMBNZ0533_0194	NMBNZ0533_0194	p.ValAla107ValAla	N/A	0	0	1	0	0	0	0	0	0	0	0	0	0	0	0	0	0	0	0
NC_017518		189259	T	C	missense_variant	NMBNZ0533_0194	NMBNZ0533_0194	p.Phe111Leu	N	0	0	1	0	0	0	0	0	0	0	0	0	0	0	0	0	0	0	0
NC_017518		189268	CTGCTT	TTGTTG	synonymous_variant	NMBNZ0533_0194	NMBNZ0533_0194	p.LeuLeu114LeuLeu	N/A	0	0	1	0	0	0	0	0	0	0	0	0	0	0	0	0	0	0	0
NC_017518		189278	GTGGGGCT	GTGCCGCT	missense_variant	NMBNZ0533_0194	NMBNZ0533_0194	p.Gly118Ala	N	0	0	1	0	0	0	0	0	0	0	0	0	0	0	0	0	0	0	0
NC_017518		189300	T	C	synonymous_variant	NMBNZ0533_0194	NMBNZ0533_0194	p.Arg124Arg	N/A	0	0	1	0	0	0	0	0	0	0	0	0	0	0	0	0	0	0	0
NC_017518		189314	T	C	missense_variant	NMBNZ0533_0194	NMBNZ0533_0194	p.Leu129Ser	N	0	0	1	0	0	0	0	0	0	0	0	0	0	0	0	0	0	0	0
NC_017518		189343	GCG	TCT	missense_variant	NMBNZ0533_0194	NMBNZ0533_0194	p.Ala139Ser	N	0	0	1	0	0	0	0	0	0	0	0	0	0	0	0	0	0	0	0
NC_017518		189425	GAA	GA	upstream_gene_variant	NMBNZ0533_0195	NMBNZ0533_0195		N/A	0	0	1	0	0	0	0	0	0	0	0	0	0	0	0	0	0	0	0
NC_017518		189440	C	A	upstream_gene_variant	NMBNZ0533_0195	NMBNZ0533_0195		N/A	0	0	1	0	0	0	0	0	0	0	0	0	0	0	0	0	0	0	0
NC_017518		189446	C	T	upstream_gene_variant	NMBNZ0533_0195	NMBNZ0533_0195		N/A	0	0	1	0	0	0	0	0	0	0	0	0	0	0	0	0	0	0	0
NC_017518		189463	C	T	upstream_gene_variant	NMBNZ0533_0195	NMBNZ0533_0195		N/A	0	0	1	0	0	0	0	0	0	0	0	0	0	0	0	0	0	0	0
NC_017518		189475	T	C	upstream_gene_variant	NMBNZ0533_0195	NMBNZ0533_0195		N/A	0	0	1	0	0	0	0	0	0	0	0	0	0	0	0	0	0	0	0
NC_017518		189492	C	T	upstream_gene_variant	NMBNZ0533_0195	NMBNZ0533_0195		N/A	0	0	1	0	0	0	0	0	0	0	0	0	0	0	0	0	0	0	0
NC_017518		189502	ATA	AA	upstream_gene_variant	NMBNZ0533_0195	NMBNZ0533_0195		N/A	0	0	1	0	0	0	0	0	0	0	0	0	0	0	0	0	0	0	0
NC_017518		189505	GGG	GCAT	upstream_gene_variant	NMBNZ0533_0195	NMBNZ0533_0195		N/A	0	0	1	0	0	0	0	0	0	0	0	0	0	0	0	0	0	0	0
NC_017518		189518	C	T	synonymous_variant	NMBNZ0533_0195	NMBNZ0533_0195	p.Arg3Arg	N/A	0	0	1	0	0	0	0	0	0	0	0	0	0	0	0	0	0	0	0
NC_017518		189542	C	T	synonymous_variant	NMBNZ0533_0195	NMBNZ0533_0195	p.Ile11Ile	N/A	0	0	1	0	0	0	0	0	0	0	0	0	0	0	0	0	0	0	0
NC_017518		189548	AT	GA	missense_variant	NMBNZ0533_0195	NMBNZ0533_0195	p.AlaLeu13AlaMet	N	0	0	1	0	0	0	0	0	0	0	0	0	0	0	0	0	0	0	0
NC_017518		189554	TT	GC	synonymous_variant	NMBNZ0533_0195	NMBNZ0533_0195	p.GlyLeu15GlyLeu	N/A	0	0	1	0	0	0	0	0	0	0	0	0	0	0	0	0	0	0	0
NC_017518		189566	CGCAG	GGAAA	missense_variant	NMBNZ0533_0195	NMBNZ0533_0195	p.SerAlaAla19SerGluThr	N	0	0	1	0	0	0	0	0	0	0	0	0	0	0	0	0	0	0	0
NC_017518		189663	A	G	missense_variant	NMBNZ0533_0195	NMBNZ0533_0195	p.Ile52Val	N	0	0	1	0	0	0	0	0	0	0	0	0	0	0	0	0	0	0	0
NC_017518		189710	GGGTGTGCAA	AGGCGCACAG	missense_variant	NMBNZ0533_0195	NMBNZ0533_0195	p.GluGlyValGln67GluGlyAlaGln	N	0	0	1	0	0	0	0	0	0	0	0	0	0	0	0	0	0	0	0
NC_017518		189749	T	C	synonymous_variant	NMBNZ0533_0195	NMBNZ0533_0195	p.Gly80Gly	N/A	0	0	1	0	0	0	0	0	0	0	0	0	0	0	0	0	0	0	0
NC_017518		189782	GGATG	CGATT	missense_variant	NMBNZ0533_0195	NMBNZ0533_0195	p.ProAspVal91ProAspLeu	N	0	0	1	0	0	0	0	0	0	0	0	0	0	0	0	0	0	0	0
NC_017518		189794	AACCCTT	TACGCTG	synonymous_variant	NMBNZ0533_0195	NMBNZ0533_0195	p.IleThrLeu95IleThrLeu	N/A	0	0	1	0	0	0	0	0	0	0	0	0	0	0	0	0	0	0	0
NC_017518		189833	ACA	GCG	missense_variant	NMBNZ0533_0195	NMBNZ0533_0195	p.LeuGln108LeuArg	N	0	0	1	0	0	0	0	0	0	0	0	0	0	0	0	0	0	0	0
NC_017518		189901	C	T	missense_variant	NMBNZ0533_0195	NMBNZ0533_0195	p.Ser131Leu	N	0	0	1	0	0	0	0	0	0	0	0	0	0	0	0	0	0	0	0
NC_017518		189908	G	A	synonymous_variant	NMBNZ0533_0195	NMBNZ0533_0195	p.Val133Val	N/A	0	0	1	0	0	0	0	0	0	0	0	0	0	0	0	0	0	0	0
NC_017518		189917	TGTGG	CGTGA	missense_variant	NMBNZ0533_0195	NMBNZ0533_0195	p.AspValVal136AspValIle	N	0	0	1	0	0	0	0	0	0	0	0	0	0	0	0	0	0	0	0
NC_017518	*	338414	AGGGGGGGGGC	AGGGGGGGGGGC	frameshift_variant	NMBNZ0533_0325	NMBNZ0533_0325	p.Pro958fs	Truncation	0	0	0	0	0	0	0	0	0	0	0	1	1	0	1			0	0
NC_017518		338414	AGGGGGGGGGC	AGGGGGGGGGGGGC	inframe_insertion	NMBNZ0533_0325	NMBNZ0533_0325	p.Ala957dup	?	0	0	0	0	0	0	0	0	0	0	0			0		1	1	0	0
NC_017518		354493	CAGGGG	CAGGG	intergenic_region	fetA-trmE	NMBNZ0533_0334-NMBNZ0533_0335		N/A	1	1			1	1	1	1		1	1	1	1	0	1	1	1	1
NC_017518		354493	CAGGGG	CAGG	intergenic_region	fetA-trmE	NMBNZ0533_0334-NMBNZ0533_0335		N/A									1					0					1
NC_017518		354493	CAGGGG	CGAGA	upstream_gene_variant	fetA	NMBNZ0533_0334		N/A			1	1										0
NC_017518		354911	AACCCCTAACGGGCAG	AACCTCTAACGTGGCAG	intergenic_region	fetA-trmE	NMBNZ0533_0334-NMBNZ0533_0335		N/A	0	0	0	DP≤10	0	0	0	0	0	0	0	1	1	0.604938	0.637931	0.311111	0.5	0.413043	0.433962
NC_017518		354911	AACCCCTAACGGGCAG	AACCCCTAACGCGGCAG	intergenic_region	fetA-trmE	NMBNZ0533_0334-NMBNZ0533_0335		N/A	0	0	0	DP≤10	0	0	0	0	0	0	0			0.271605	0.344828	0.644444	0.444444	0.586957	0.528302
NC_017518		354937	GAAAAAAC	GAAATGAC	intergenic_region	fetA-trmE	NMBNZ0533_0334-NMBNZ0533_0335		N/A	0	0	0	DP≤10	0	0	0	0	0	0	0	DP≤10	1	0	0	0	0	0	0
NC_017518		354945	CGAAACCGAACAGACTG	TGAAACCGAACAGACTG	intergenic_region	fetA-trmE	NMBNZ0533_0334-NMBNZ0533_0335		N/A	0	0	0	DP≤10	0	0	0	0	0	0	0	DP≤10	DP≤10	0.689655	1	0.454545	DP≤10	0.363636	0.619048
NC_017518		354945	CGAAACCGAACAGACTG	CGAAACCGAACGAACCTA	intergenic_region	fetA-trmE	NMBNZ0533_0334-NMBNZ0533_0335		N/A	0	0	0	DP≤10	0	0	0	0	0	0	0	DP≤10	DP≤10	0.0862069		0.5	DP≤10	0.636364	0.238095
NC_017518		355027	ATTCTCGCG	ATTCCCGCA	intergenic_region	fetA-trmE	NMBNZ0533_0334-NMBNZ0533_0335		N/A	0	0	DP≤10	DP≤10	0	0	0	0	0	0	0	DP≤10		1	1	0.208333	DP≤10	0.454545	0.166667
NC_017518		355027	ATTCTCGCG	CTTCCCGCG	intergenic_region	fetA-trmE	NMBNZ0533_0334-NMBNZ0533_0335		N/A	0	0	DP≤10	DP≤10	0	0	0	0	0	0	0	DP≤10				0.208333	DP≤10	0	0.222222
NC_017518		355027	ATTCTCGCG	ATTCCCGCG	intergenic_region	fetA-trmE	NMBNZ0533_0334-NMBNZ0533_0335		N/A	0	0	DP≤10	DP≤10	0	0	0	0	0	0	0	DP≤10	1			0.5	DP≤10	0.363636	0.611111
NC_017518		355082	AAACCGAAACCGAACAGACTG	AAACCGAAACCGAACGAACCTA	intergenic_region	fetA-trmE	NMBNZ0533_0334-NMBNZ0533_0335		N/A	0	0	DP≤10	DP≤10	0	0	0	0	0	0	DP≤10	DP≤10	DP≤10	0	DP≤10	1	DP≤10	1	1
NC_017518		355129	A	G	intergenic_region	fetA-trmE	NMBNZ0533_0334-NMBNZ0533_0335		N/A	0	0	DP≤10	DP≤10	0	0	0	0	0	0	0	DP≤10	1	0	0	1	DP≤10	1	1
NC_017518		355440	T	C	intergenic_region	fetA-trmE	NMBNZ0533_0334-NMBNZ0533_0335		N/A	0	0	1	DP≤10	0	0	0	0	0	0	0	0	0	0	0	0	0	0	0
NC_017518		355467	TGACT	AAACC	intergenic_region	fetA-trmE	NMBNZ0533_0334-NMBNZ0533_0335		N/A	0	0	1	DP≤10	0	0	0	0	0	0	0	0	0	0	0	0	0	0	0
NC_017518		355499	GT	GC	intergenic_region	fetA-trmE	NMBNZ0533_0334-NMBNZ0533_0335		N/A	0	0	1	DP≤10	0	0	0	0	0	0	0	0	0	0	0	0	0	0	0
NC_017518		365287	C	A	missense_variant	NMBNZ0533_0340	NMBNZ0533_0340	p.Val159Phe	N	0	0	0	0	0	0	0	0	0	0	0	0	0	0	0	0	0	0	1
NC_017518		376257	G	A	missense_variant	NMBNZ0533_0349	NMBNZ0533_0349	p.Thr49Met	N	0	0	1	0	0	0	0	0	0	0	0	0	0	0	0	0	0	0	0
NC_017518		378008	CATCGAC	TATTGAT	synonymous_variant	groL	NMBNZ0533_0351	p.IleIleAsp332IleIleAsp	N/A	0	0	1	0	0	0	0	0	0	0	0	0	0	0	0	0	0	0	0
NC_017518		379677	CTT	CTC	synonymous_variant	NMBNZ0533_0352	NMBNZ0533_0352	p.Leu96Leu	N/A	0	0	1	DP≤10	0	0	0	0	0	0	0	0	0	0	0	0	0	0	0
NC_017518		379721	G	A	synonymous_variant	NMBNZ0533_0352	NMBNZ0533_0352	p.Ile82Ile	N/A	0	0	0	DP≤10	0	0	0	0	0	0	0	1	1	0	0	0	0	0	0
NC_017518		379774	G	A	synonymous_variant	NMBNZ0533_0352	NMBNZ0533_0352	p.Leu65Leu	N/A	0	0	0	DP≤10	0	0	0	0	0	0	0	1	0	0	0	0	0	0	0
NC_017518		379910	ACGGC	ACGGT	missense_variant	NMBNZ0533_0352	NMBNZ0533_0352	p.Gly18Asp	N	0	0	1	DP≤10	0	0	0	0	0	0	0	0	0	0	0	0	0	0	0
NC_017518		379949	CTGA	CTGG	synonymous_variant	NMBNZ0533_0352	NMBNZ0533_0352	p.Phe5Phe	N/A	0	0	1	DP≤10	0	0	0	0	0	0	0	0	0	0	0	0	0	0	0
NC_017518		379975	T	C	upstream_gene_variant	NMBNZ0533_0352	NMBNZ0533_0352		N/A	0	0	0	DP≤10	0	0	0	0	0	0	0	0	0	0	0	0	0	0	0
NC_017518	**	388239	CGGGGGGGGGC	CGGGGGGGGGGC	frameshift_variant	NMBNZ0533_0355	NMBNZ0533_0355	p.Pro96fs	Frame Restored	1	1	0	0			1	1	1	0	1	0.369231	0.103448	0.186495	0.029703	1	1	1	1
NC_017518	**	388239	CGGGGGGGGGC	CGGGGGGGGGGGC	frameshift_variant	NMBNZ0533_0355	NMBNZ0533_0355	p.Pro96fs	Frame Restored			0	0	1	1				0		0.538462	0.310345	0.437299	0.405941
NC_017518	**	388239	CGGGGGGGGGC	CGGGGGGGGGGGGC	inframe_insertion	NMBNZ0533_0355	NMBNZ0533_0355	p.Ala95dup	/			0	0						0		0.0615385	0.586207	0.0096463	0.544554
NC_017518	*	423094	CGGGGGGGGGGGGGT	CGGGGGGGGGGT	disruptive_inframe_deletion	lgtC	NMBNZ0533_0397	p.Gly57del	D(-3.399)			0	DP≤10			DP≤10	0	0	0	0	1	1	1	1	0	0	0	0
NC_017518		423094	CGGGGGGGGGGGGGT	CGGGGGGGGGT	frameshift_variant	lgtC	NMBNZ0533_0397	p.Gly56fs	Truncation	1	1	0	DP≤10			DP≤10	0	0	0	0					0	0	0	0
NC_017518		423094	CGGGGGGGGGGGGGT	CGGGGGGGGT	frameshift_variant	lgtC	NMBNZ0533_0397	p.Gly56fs	Truncation			0	DP≤10	1	1	DP≤10	0	0	0	0					0	0	0	0
NC_017518		424181	CGGGGGGGGA	CGGGGGGGGGA	frameshift_variant	lgtA	NMBNZ0533_0398	p.Glu88fs	Truncation	0	0	1	1	0	0			0			1	1	0	1	1	1	1	1
NC_017518		424181	CGGGGGGGGA	CGGGGGGGA	frameshift_variant	lgtA	NMBNZ0533_0398	p.Glu88fs	Truncation	0	0			0	0	1	1	0	1	1			0
NC_017518		432685	G	C	missense_variant	NMBNZ0533_0405	NMBNZ0533_0405	p.Gly134Arg	N	0	0	0	0	0	0	0	0	0	0	0	0	0	0	0	DP≤10	1	0	0
NC_017518		442788	TCT	TT	frameshift_variant	NMBNZ0533_0418	NMBNZ0533_0418	p.Glu73fs	Truncation	0	0	0	0	0	0	0	0	0	0	1	0	0	0	0	0	0	0	0
NC_017518		503280	TTGGTGCC	CTGGAAGT	missense_variant	NMBNZ0533_0475	NMBNZ0533_0475	p.LysAlaProThr937LysLeuProAla	/	0	0	0	0	0	0	0	0	0	0	0	0	0	0	0	0	0	0	DP≤10
NC_017518		503297	A	G	missense_variant	NMBNZ0533_0475	NMBNZ0533_0475	p.Val934Ala	/	0	0	0	0	0	0	0	0	0	0	0	1	1	1	1	0	0	1	DP≤10
NC_017518		503572	CT	CC	missense_variant	NMBNZ0533_0475	NMBNZ0533_0475	p.Lys842Arg	/	0	0	0	0	0	0	0	0	0	0	0	DP≤10	1	1	1	1	1	1	DP≤10
NC_017518		504065	G	A	missense_variant	NMBNZ0533_0475	NMBNZ0533_0475	p.Pro678Leu	/	0	0	0	0	0	0	0	0	0	0	0	DP≤10	DP≤10	1	1	1	1	1	DP≤10
NC_017518		504082	T	C	synonymous_variant	NMBNZ0533_0475	NMBNZ0533_0475	p.Thr672Thr	N/A	0	0	0	0	0	0	0	0	0	0	0	DP≤10	1	1	1	1	1	1	1
NC_017518		504171	AA	AGGGA	inframe_insertion	NMBNZ0533_0475	NMBNZ0533_0475	p.Leu642dup	/	0	0	0	0	0	0	0	0	0	0	0	DP≤10	DP≤10	1	1	1	1	DP≤10	1
NC_017518		504174	GAGGCTTTT	ACGGCG	missense_variant&disruptive_inframe_deletion	NMBNZ0533_0475	NMBNZ0533_0475	p.Gln639_Leu642delinsProProPhe	/	0	0	0	0	0	0	0	0	0	0	0	DP≤10	DP≤10	1	1	1	1	DP≤10	1
NC_017518		506007	GCCCCCCCCCCCCG	GCCCCCCCCCCCG	frameshift_variant	NMBNZ0533_0475	NMBNZ0533_0475	p.Gly27fs	Frame Restored	0		0.56	DP≤10	0	0	0	0	0.63	0	0	0.08	0	0	0	DP≤10	0	0	DP≤10
NC_017518		506007	GCCCCCCCCCCCCG	GCCCCCCCCCG	inframe_deletion	NMBNZ0533_0475	NMBNZ0533_0475	p.Gly27del	/	0	1	0	DP≤10	0	0	0	0	0	0	0	0.66	0	0	0	DP≤10	0	0	DP≤10
NC_017518		515698	CGGGGGGGGGGGA	CGGGGGGGGGGGGA	frameshift_variant	NMBNZ0533_0485	NMBNZ0533_0485	p.Glu63fs	Truncation	0	0	0	0	0	0	0	0	0	0	0					0		1	1
NC_017518		515698	CGGGGGGGGGGGA	CGGGGGGGGGGA	frameshift_variant	NMBNZ0533_0485	NMBNZ0533_0485	p.Glu63fs	Truncation	0	0	0	0	0	0	0	0	0	0	0	1	1	1	1	0
NC_017518		515698	CGGGGGGGGGGGA	CGGGGGGGGGGGGGA	frameshift_variant	NMBNZ0533_0485	NMBNZ0533_0485	p.Glu63fs	Truncation	0	0	0	0	0	0	0	0	0	0	0					0	1
NC_017518		524351	GTGT	ACGC	intergenic_region	ileS-lspA	NMBNZ0533_0490-NMBNZ0533_0491		N/A	0	0	0	0	0	0	0	0	0	0	0	DP≤10	1	1	1	1	1	1	DP≤10
NC_017518		524416	A	G	intergenic_region	ileS-lspA	NMBNZ0533_0490-NMBNZ0533_0491		N/A	0	0	0	0	0	0	0	0	0	0	0	0	DP≤10	0	1	0	DP≤10	0	0
NC_017518		524652	A	G	intergenic_region	ileS-lspA	NMBNZ0533_0490-NMBNZ0533_0491		N/A	0	0	0	0	0	0	0	0	0	0	0	DP≤10	1	1	1	1	DP≤10	1	1
NC_017518		544911	CAGGTGCGGCATC	CGGGGGGGGGC	frameshift_variant&missense_variant	NMBNZ0533_0507	NMBNZ0533_0507	p.Asp206fs	Truncation	0	0	0	0	0	0	0	0	0	0	0	DP≤10	DP≤10	DP≤10	DP≤10	DP≤10	DP≤10	DP≤10	1
NC_017518		544924	GAGTTTGGGAAAGTCAGCACCA	GCGGCAAAATCCGTACCG	frameshift_variant&missense_variant	NMBNZ0533_0507	NMBNZ0533_0507	p.Ala200fs	Truncation	0	0	0	0	0	0	0	0	0	0	0	DP≤10	DP≤10	DP≤10	DP≤10	DP≤10	DP≤10	1
NC_017518		544924	GAGTTTGGGAAAGTCAGCACCA	GATGGCGGCAAAATCCGTACCG	missense_variant	NMBNZ0533_0507	NMBNZ0533_0507	p.IleGlyAlaAspPheProLysLeu198IleGlyThrAspPheAlaAlaIle	N	0	0	0	0	0	0	0	0	0	0	0	DP≤10	DP≤10	DP≤10	DP≤10	DP≤10	DP≤10		1
NC_017518		546125	CGGGGGGGGGA	CGGGGGGGGGGGA	frameshift_variant	NMBNZ0533_0508	NMBNZ0533_0508	p.Pro164fs	Truncation	0.333333	0.482759	1	1	0.269231	DP≤10	DP≤10	DP≤10			0	0	0	0	0	1	1	1	1
NC_017518		546125	CGGGGGGGGGA	CGGGGGGGGGGGGA	inframe_insertion	NMBNZ0533_0508	NMBNZ0533_0508	p.Leu163dup	N	0.5	0.482759			0.5	DP≤10	DP≤10	DP≤10	1	1	0	0	0	0	0
NC_017518		558112	G	A	missense_variant	pilN	NMBNZ0533_0518	p.Ala31Val	N	0	0	0	0	1	0	0	0	0	0	0	0	0	0	0	0	0	0	0
NC_017518		570921	TGGCG	TGGCA	missense_variant	NMBNZ0533_0528	NMBNZ0533_0528	p.Glu7Lys	N	0	0	0	0	0	0	0	0	1	0	0	0	0	0	0	0	0	0	0
NC_017518		571056	TT	TACT	frameshift_variant	NMBNZ0533_0528	NMBNZ0533_0528	p.Ser51fs	Truncation	0	0	0	0	0	0	0	0	0	0	0	DP≤10	1	1	1	1	0	1	1
NC_017518		571108	TATTGTTTATACGGATTGTTATCG	CATTGTTTATACGGATTGTTATCG	downstream_gene_variant	NMBNZ0533_0528	NMBNZ0533_0528		N/A	0	0	0	0	0	0	0	0	0	0	0	DP≤10	1	1	1	1	1	1	1
NC_017518		582058	G	A	intergenic_region	recG-argC	NMBNZ0533_0537-NMBNZ0533_0538		N/A	0	0	0	0	0	0	0	0	0	0	0	1	0	1	1	1	1	1	1
NC_017518		603518	C	T	intergenic_region	NMBNZ0533_0552-NMBNZ0533_0553	NMBNZ0533_0552-NMBNZ0533_0553		N/A	0	0	0	0	1	DP≤10	0	0	0	0	0	1	1	1	1	0	0	0	0
NC_017518		603632	C	T	upstream_gene_variant	NMBNZ0533_0553	NMBNZ0533_0553		N/A	0	0	0	0	1	0	0	0	0	0	0	0	0	0	0	0	0	0	0
NC_017518		604586	GGCC	GGCG	synonymous_variant	NMBNZ0533_0553	NMBNZ0533_0553	p.Ala317Ala	N/A	0	0	0	0	0	0	0	0	0	0	0	0	0	0	0	1	0	0	0
NC_017518		604610	A	G	synonymous_variant	NMBNZ0533_0553	NMBNZ0533_0553	p.Lys324Lys	N/A	0	0	0	0	0	0	0	0	0	0	0	0	0	0	0	1	0	0	0
NC_017518		604623	ACCG	ACCA	missense_variant	NMBNZ0533_0553	NMBNZ0533_0553	p.Gly330Arg	N	0	0	0	0	0	0	0	0	0	0	0	1	1	0	0	1	0	1	1
NC_017518		608439	CG	CAG	upstream_gene_variant	NMBNZ0533_0556	NMBNZ0533_0556		N/A	0	0	0	0	0	0	0	0	0	0	0	0	0	0	0	0	0	1	0
NC_017518		608496	ATGGT	GTGGT	upstream_gene_variant	NMBNZ0533_0556	NMBNZ0533_0556		N/A	0	0	0	0	0	0	0	0	0	0	0	0	0	0	0	1	1	1	1
NC_017518		608561	GAGCTTGA	CAGCTTGA	missense_variant	NMBNZ0533_0556	NMBNZ0533_0556	p.Glu21Gln	N	0	1	1	1	0	1	1	1	1	1	1	1	0	1	1	1	1	1	1
NC_017518		684548	C	A	missense_variant	NMBNZ0533_0627	NMBNZ0533_0627	p.Cys191Phe	N	1	DP≤10	0	0	0	0	0	0	0	0	0	0	0	0	0	0	0	0	0
NC_017518		684616	A	G	synonymous_variant	NMBNZ0533_0627	NMBNZ0533_0627	p.Asn168Asn	N/A	1	DP≤10	0	0	0	0	0	0	0	0	0	0	0	0	0	0	0	0	0
NC_017518		693027	TTGTTCGGTTCGGAC	ATGCTTGAATAGGC	intergenic_region	NMBNZ0533_0632-rplS	NMBNZ0533_0632-NMBNZ0533_0633		N/A	0	0	DP≤10	DP≤10	0	0	0	0	0	0	0	DP≤10	DP≤10	1	1	1	DP≤10	1	1
NC_017518		693103	G	A	downstream_gene_variant	rplS	NMBNZ0533_0633		N/A	0	0	DP≤10	DP≤10	0	0	0	0	0	0	0	DP≤10	DP≤10	1	1	1	DP≤10	1	1
NC_017518		695936	ATTTT	AT	inframe_deletion	NMBNZ0533_0637	NMBNZ0533_0637	p.Lys531del	?	0	0	1	1	0	0	0	0	0	0	0	1	DP≤10	1	1	1	1	1	1
NC_017518		697150	G	A	synonymous_variant	NMBNZ0533_0637	NMBNZ0533_0637	p.Leu127Leu	N/A	0	0	1	DP≤10	0	0	0	0	0	0	0	0	0	0	0	0	0	0	0
NC_017518		703975	CTGTTCTG	TTGCCTTC	missense_variant	tatB	NMBNZ0533_0644	p.GlnAsnSer85GluGlyAsn	N	0	0	0	0	0	0	0	0	0	0	0	DP≤10	DP≤10	1	1	DP≤10	DP≤10	1	DP≤10
NC_017518	*	704695	C	T	synonymous_variant	hinT	NMBNZ0533_0646	p.Leu39Leu	N/A	0	0	0	0	0	0	0	0	0	0	0	0	0	1	0	0	0	0	0
NC_017518		718530	A	T	intergenic_region	amtB-rho	NMBNZ0533_0659-NMBNZ0533_0660		N/A	0	0	0	0	0	0	0	0	0	0	0	0	0	1	1	1	1	1	1
NC_017518		718654	A	G	intergenic_region	amtB-rho	NMBNZ0533_0659-NMBNZ0533_0660		N/A	0	0	0	0	0	0	0	0	0	0	0	DP≤10	1	1	1	1	1	1	1
NC_017518		719330	GCG	ACA	intergenic_region	amtB-rho	NMBNZ0533_0659-NMBNZ0533_0660		N/A	0	0	0	0	0	0	0	0	0	0	0	0	0	0	0	0	0	0	1
NC_017518		719403	CTT	CT	intergenic_region	amtB-rho	NMBNZ0533_0659-NMBNZ0533_0660		N/A	0	0	0	0	0	0	0	0	0	0	0	0	0	0	0	0	0	0	1
NC_017518	*	740488	A	G	missense_variant	fbpB	NMBNZ0533_0676	p.Phe78Leu	N	0	0	0	0	0	0	0	0	0	0	0	1	0	0	0	0	0	0	0
NC_017518		789501	G	A	intergenic_region	era-trpF	NMBNZ0533_0734-NMBNZ0533_0735		N/A	0	0	1	DP≤10	0	0	0	0	0	0	0	0	0	0	0	0	0	0	0
NC_017518		789511	TGAA	CGGA	intergenic_region	era-trpF	NMBNZ0533_0734-NMBNZ0533_0735		N/A	0	0	1	DP≤10	0	0	0	0	0	0	0	0	0	0	0	0	0	0	0
NC_017518		807541	TAA	TA	intergenic_region	iga-NMBNZ0533_0748	NMBNZ0533_0747-NMBNZ0533_0748		N/A	0	0	1	DP≤10	0	0	0	0	0	0	0	0	0	0	0	0	0	0	0
NC_017518		850967	GCATTTCTCATTTCTCATTTCTCATTTCTCATTTCTCATTTCTC	GCATTTCTCATTTCTCATTTCTCATTTCTCATTTCTCATTTCTCATTTCTCATTTCTCATTTCTCATTTCTCATTTCTC	intergenic_region	NMBNZ0533_0793-NMBNZ0533_0794	NMBNZ0533_0793-NMBNZ0533_0794		N/A				0				0		0	0	DP≤10	DP≤10	1	0			DP≤10	DP≤10
NC_017518		850967	GCATTTCTCATTTCTCATTTCTCATTTCTCATTTCTCATTTCTC	GCATTTCTCATTTCTCATTTCTCATTTCTCATTTCTC	intergenic_region	NMBNZ0533_0793-NMBNZ0533_0794	NMBNZ0533_0793-NMBNZ0533_0794		N/A	1	1	1	0				0		0	0	DP≤10	DP≤10		0			DP≤10	DP≤10
NC_017518		850967	GCATTTCTCATTTCTCATTTCTCATTTCTCATTTCTCATTTCTC	GCATTTCTCATTTCTCATTTCTCATTTCTCATTTCTCATTTCTCATTTCTC	intergenic_region	NMBNZ0533_0793-NMBNZ0533_0794	NMBNZ0533_0793-NMBNZ0533_0794		N/A				0			1	0	1	0	0	DP≤10	DP≤10		0			DP≤10	DP≤10
NC_017518		850967	GCATTTCTCATTTCTCATTTCTCATTTCTCATTTCTCATTTCTC	GCATTTCTCATTTCTCATTTCTCATTTCTC	intergenic_region	NMBNZ0533_0793-NMBNZ0533_0794	NMBNZ0533_0793-NMBNZ0533_0794		N/A				0	1	1		0		0	0	DP≤10	DP≤10		0			DP≤10	DP≤10
NC_017518		850967	GCATTTCTCATTTCTCATTTCTCATTTCTCATTTCTCATTTCTC	GCATTTCTCATTTCTCATTTCTCATTTCTCATTTCTCATTTCTCATTTCTCATTTCTC	intergenic_region	NMBNZ0533_0793-NMBNZ0533_0794	NMBNZ0533_0793-NMBNZ0533_0794		N/A				0				0		0	0	DP≤10	DP≤10		0	1	1	DP≤10	DP≤10
NC_017518	**	862493	AGGGGGGGGC	AGGGGGGGC	upstream_gene_variant	purC	NMBNZ0533_0808		N/A	0	0	0	0	0	0	0	0	0	0	0	0	0	1	0	0	0	0	0
NC_017518		931392	CGGGGGGGGGA	CGGGGGGGGGGA	frameshift_variant	NMBNZ0533_0877	NMBNZ0533_0877	p.Ter193fs	/	0	0	0	0	1	1	1	1	1	0	1	0	0	0	0	0	1	0	0.371429
NC_017518		931392	CGGGGGGGGGA	CGGGGGGGGGGGA	frameshift_variant	NMBNZ0533_0877	NMBNZ0533_0877	p.Ter193fs	/	0	0	0	0						0		0	0	0	0	0		0	0.542857
NC_017518		950086	TCAATA	GCG	missense_variant&disruptive_inframe_deletion	NMBNZ0533_0890	NMBNZ0533_0890	p.Val209_Met211delinsGlyVal	N	0	0	1	1	0	0	0	0	0	0	0	0	0	0	0	0	0	0	0
NC_017518		972521	CAACCGAACCGAACCGAACCGAACCGAACCGA	CAACCGAACCGAACCGA	intergenic_region	NMBNZ0533_0923-NMBNZ0533_0924	NMBNZ0533_0923-NMBNZ0533_0924		N/A	1	1	1	1	0	0	1	1	1	1	1	0	0	0	0			0
NC_017518		972521	CAACCGAACCGAACCGAACCGAACCGAACCGA	CAACCGAACCGAACCGAACCGAACCGA	intergenic_region	NMBNZ0533_0923-NMBNZ0533_0924	NMBNZ0533_0923-NMBNZ0533_0924		N/A					0	0						0	0	0	0			0	1
NC_017518		972521	CAACCGAACCGAACCGAACCGAACCGAACCGA	CAACCGAACCGAACCGAACCGAACCGAACCGAACCGAACCGAACCGA	intergenic_region	NMBNZ0533_0923-NMBNZ0533_0924	NMBNZ0533_0923-NMBNZ0533_0924		N/A					0	0						0	0	0	0	1	1	0
NC_017518		1015661	A	G	downstream_gene_variant	ydfG	NMBNZ0533_0975		N/A	0	0	0	0	0	0	0	0	0	0	0	1	0	0	0	0	0	0	0
NC_017518		1017003	ACG	ATCT	intergenic_region	NMBNZ0533_0976-NMBNZ0533_0977	NMBNZ0533_0976-NMBNZ0533_0977		N/A	0	0	0	DP≤10	0	0	DP≤10	0	0	0	0	0	0	0	0	0	0	0	0
NC_017518		1017325	GTCGGGGGG	GTCGGAGGT	intergenic_region	NMBNZ0533_0976-NMBNZ0533_0977	NMBNZ0533_0976-NMBNZ0533_0977		N/A	0.555556	0.642857	0.272727	DP≤10	0.277778	0.277778	0.375	0	0.258065	0.272727	0	DP≤10	0.0769231	0	0		0	0.230769	DP≤10
NC_017518		1017325	GTCGGGGGG	GTCGGGGGT	intergenic_region	NMBNZ0533_0976-NMBNZ0533_0977	NMBNZ0533_0976-NMBNZ0533_0977		N/A	0	0	0.0909091	DP≤10	0.0555556	0.333333	0.166667	0	0.0967742	0.0727273	0	DP≤10	0.0769231	0	0		0	0.153846	DP≤10
NC_017518		1017325	GTCGGGGGG	GTCAGGGGT	intergenic_region	NMBNZ0533_0976-NMBNZ0533_0977	NMBNZ0533_0976-NMBNZ0533_0977		N/A	0.444444	0.357143	0.454545	DP≤10	0.555556	0.277778	0.333333	0	0.451613	0.472727	0	DP≤10	0.692308	0	0	1	0	0.538462	DP≤10
NC_017518		1017369	AGATTACGGTGTTGTCGGACGGGT	AGATTGCGGTGTTGTCGGGAATGACGGGT	intergenic_region	NMBNZ0533_0976-NMBNZ0533_0977	NMBNZ0533_0976-NMBNZ0533_0977		N/A	0	DP≤10	0	DP≤10	0	0	DP≤10	0	0	0	0	DP≤10	0.538462	0	0	0.636364	DP≤10	DP≤10	DP≤10
NC_017518		1017369	AGATTACGGTGTTGTCGGACGGGT	AGATTACGGTGTTGTCGGGAATGACGGGT	intergenic_region	NMBNZ0533_0976-NMBNZ0533_0977	NMBNZ0533_0976-NMBNZ0533_0977		N/A	0	DP≤10	0	DP≤10	0	0	DP≤10	0	0	0	0	DP≤10	0.384615	0	0	0.0909091	DP≤10	DP≤10	DP≤10
NC_017518		1017434	TCCTTA	TCCA	downstream_gene_variant	NMBNZ0533_0977	NMBNZ0533_0977		N/A	0	DP≤10	0	DP≤10	0	0	0	1	0	0	1	DP≤10	DP≤10	1	0	DP≤10	0	DP≤10	DP≤10
NC_017518		1019026	TAA	TA	intergenic_region	NMBNZ0533_0977-pip	NMBNZ0533_0977-NMBNZ0533_0978		N/A	DP≤10	DP≤10	1	DP≤10	DP≤10	DP≤10	DP≤10	DP≤10	DP≤10	DP≤10	DP≤10	DP≤10	1	1	1	DP≤10	DP≤10	DP≤10	DP≤10
NC_017518		1019096	C	T	intergenic_region	NMBNZ0533_0977-pip	NMBNZ0533_0977-NMBNZ0533_0978		N/A	1	1	1	0	1	1	0	1	1	1	1	1	1	1	1	1	1	1	1
NC_017518		1075157	CGTCGCCATGCTGACG	CGTTGCCGTGCTGACG	missense_variant	NMBNZ0533_1030	NMBNZ0533_1030	p.ValAlaMet60ValAlaVal	N	1	1	1	1	0	0	1	1	1	1	1	DP≤10
NC_017518		1075157	CGTCGCCATGCTGACG	TTTAGGCGTATTGATT	missense_variant	NMBNZ0533_1030	NMBNZ0533_1030	p.ArgValAlaMetLeuThr59ArgLeuGlyValLeuIle	D(-2.523)					0	0						DP≤10	1	1	1	1	1	1	1
NC_017518		1075181	CGCGATC	CGCGGTC	missense_variant	NMBNZ0533_1030	NMBNZ0533_1030	p.Ile69Val	N	1	1	1	1	0	0	1	1	1	1	1	DP≤10
NC_017518		1075181	CGCGATC	TATGTTG	missense_variant	NMBNZ0533_1030	NMBNZ0533_1030	p.GlyAlaIle67GlyMetLeu	N					0	0						DP≤10	1	1	1	1	1	1	1
NC_017518		1078257	GC	GCAACAAACCGCCCGGCC	intergenic_region	NMBNZ0533_1032-NMBNZ0533_1033	NMBNZ0533_1032-NMBNZ0533_1033		N/A	0	0	0	0	0	0	0	0	0	0	0	DP≤10	0	1	0	1	1	1	1
NC_017518		1078260	CC	CCGC	intergenic_region	NMBNZ0533_1032-NMBNZ0533_1033	NMBNZ0533_1032-NMBNZ0533_1033		N/A	0	0	0	0	0	0	0	0	0	0	0	1	1	0	1	0	0	0	0
NC_017518		1078876	C	G	intergenic_region	NMBNZ0533_1032-NMBNZ0533_1033	NMBNZ0533_1032-NMBNZ0533_1033		N/A	0	0	0	0	0	0	0	0	0	0	0	1	1	1	1	1	DP≤10	1	1
NC_017518		1078904	C	A	intergenic_region	NMBNZ0533_1032-NMBNZ0533_1033	NMBNZ0533_1032-NMBNZ0533_1033		N/A	0	0	0	0	0	0	0	0	0	0	0	DP≤10	1	1	1	1	DP≤10	1	1
NC_017518		1078986	CATT	CATC	upstream_gene_variant	NMBNZ0533_1033	NMBNZ0533_1033		N/A	0	0	0	0	0	0	0	0	0	0	0	DP≤10	1	1	1	1	1	1	1
NC_017518		1078997	T	C	upstream_gene_variant	NMBNZ0533_1033	NMBNZ0533_1033		N/A	0	0	0	0	0	0	0	0	0	0	0	DP≤10	1	0	0	0	0	0	0
NC_017518		1079456	TGCCGAAAACGATACCG	TG	disruptive_inframe_deletion	NMBNZ0533_1033	NMBNZ0533_1033	p.Asp142_Asn146del	/	0	0	0	0	0	0	0	0	0	0	0	0	1	0	0	1	1	1	0
NC_017518		1082659	ACGT	ACGG	synonymous_variant	NMBNZ0533_1041	NMBNZ0533_1041	p.Thr196Thr	N/A	0	0	0	0	0	0	0	0	0	0	0	1	1	1	1	1	DP≤10	1	1
NC_017518		1082725	C	T	synonymous_variant	NMBNZ0533_1041	NMBNZ0533_1041	p.Lys175Lys	N/A	0	0	0	0	0	0	0	0	0	0	0	0	1	1	1	0	0	0	0
NC_017518		1082806	G	A	synonymous_variant	NMBNZ0533_1041	NMBNZ0533_1041	p.Ile148Ile	N/A	0	0	0	0	0	0	0	0	0	0	0	DP≤10	1	1	1	1	1	1	1
NC_017518		1085400	TGG	TGGG	intergenic_region	NMBNZ0533_1042-NMBNZ0533_1043	NMBNZ0533_1042-NMBNZ0533_1043		N/A	0	0	0	0	0	0	0	0	0	0	0	1	1	0	0	0	0	0	0
NC_017518		1086101	TGGGGGT	TGGGGT	intergenic_region	NMBNZ0533_1042-NMBNZ0533_1043	NMBNZ0533_1042-NMBNZ0533_1043		N/A	0	0	0	DP≤10	0	0	0	0	0	0	0	0	0	0	0	1	0	1	1
NC_017518		1086111	T	G	intergenic_region	NMBNZ0533_1042-NMBNZ0533_1043	NMBNZ0533_1042-NMBNZ0533_1043		N/A	0	0	0	DP≤10	0	0	0	0	0	0	0	0	0	0	0	1	0	1	1
NC_017518		1086118	GCT	TCC	intergenic_region	NMBNZ0533_1042-NMBNZ0533_1043	NMBNZ0533_1042-NMBNZ0533_1043		N/A	0	0	0	DP≤10	0	0	0	0	0	0	0	0	0	1	1	1	0	1	1
NC_017518		1086134	GGTTTTTCGG	GCATTGTG	intergenic_region	NMBNZ0533_1042-NMBNZ0533_1043	NMBNZ0533_1042-NMBNZ0533_1043		N/A	0	0	0	DP≤10	0	0	0	0	0	0	0	DP≤10	DP≤10	1	1	1	DP≤10	1	1
NC_017518		1086156	AGCTTTT	CGCTTTT	intergenic_region	NMBNZ0533_1042-NMBNZ0533_1043	NMBNZ0533_1042-NMBNZ0533_1043		N/A	0	0	1	DP≤10	0	0	0	0	0	0	0	1	1	0	0	0	DP≤10	0	0
NC_017518		1086174	GGTC	GGC	intergenic_region	NMBNZ0533_1042-NMBNZ0533_1043	NMBNZ0533_1042-NMBNZ0533_1043		N/A	0	0	1	DP≤10	0	0	0	0	0	0	0	0	0	0	0	0	DP≤10	DP≤10	DP≤10
NC_017518		1086203	GAT	AAG	intergenic_region	NMBNZ0533_1042-NMBNZ0533_1043	NMBNZ0533_1042-NMBNZ0533_1043		N/A	0	0	DP≤10	DP≤10	0	0	0	0	0	0	0	0	0	0	0	0	DP≤10	DP≤10	0
NC_017518		1086404	CGG	CG	intergenic_region	NMBNZ0533_1042-NMBNZ0533_1043	NMBNZ0533_1042-NMBNZ0533_1043		N/A	0	0	DP≤10	DP≤10	DP≤10	0	DP≤10	0	0	0	DP≤10	DP≤10	0	0	0	1	0	1	1
NC_017518		1086410	TGGGGGGGT	TGGGGGTT	intergenic_region	NMBNZ0533_1042-NMBNZ0533_1043	NMBNZ0533_1042-NMBNZ0533_1043		N/A	0	DP≤10	DP≤10	DP≤10	0	DP≤10	DP≤10	0	0	0	DP≤10	DP≤10	0	0	0	1	0	0	1
NC_017518		1086451	CGTCTT	CGTTTC	intergenic_region	NMBNZ0533_1042-NMBNZ0533_1043	NMBNZ0533_1042-NMBNZ0533_1043		N/A	0	0	DP≤10	DP≤10	0	0	0	0	0	0	DP≤10	DP≤10	0	0	0	0	0	0	0
NC_017518		1086465	CGCCTGC	AGCTTTT	intergenic_region	NMBNZ0533_1042-NMBNZ0533_1043	NMBNZ0533_1042-NMBNZ0533_1043		N/A	0	0	DP≤10	DP≤10	0	0	0	0	0	0	0	DP≤10	1	0	0	1	1	1	1
NC_017518		1086482	CGG	CG	intergenic_region	NMBNZ0533_1042-NMBNZ0533_1043	NMBNZ0533_1042-NMBNZ0533_1043		N/A	0	0	DP≤10	DP≤10	0	0	0	0	0	0	0	DP≤10	1	1	1	1	1	1	1
NC_017518		1086493	GTT	GTTT	intergenic_region	NMBNZ0533_1042-NMBNZ0533_1043	NMBNZ0533_1042-NMBNZ0533_1043		N/A	0	0	DP≤10	DP≤10	0	0	0	0	0	0	0	DP≤10	1	1	0	1	1	1	1
NC_017518		1086587	G	A	intergenic_region	NMBNZ0533_1042-NMBNZ0533_1043	NMBNZ0533_1042-NMBNZ0533_1043		N/A	0	0	0	DP≤10	0	0	0	0	0	0	0	0	0	0	0	1	0	0	1
NC_017518		1086839	TGGGGGGGT	TGGGGGGGG	intergenic_region	NMBNZ0533_1042-NMBNZ0533_1043	NMBNZ0533_1042-NMBNZ0533_1043		N/A	0	0	0	DP≤10	0	0	0	0	0	0	0	0	0	0	0	0	0	0	0
NC_017518		1098279	G	A	upstream_gene_variant	NMBNZ0533_1051	NMBNZ0533_1051		N/A	1	0	0	0	0	0	0	0	0	0	0	0	0	0	0	0	0	0	0
NC_017518		1098285	TC	CT	upstream_gene_variant	NMBNZ0533_1051	NMBNZ0533_1051		N/A	1	0	0	0	0	0	0	0	0	0	0	0	0	0	0	0	0	0	0
NC_017518	*	1119938	CGGGGGGGGGGGA	CGGGGGGGGA	upstream_gene_variant	opcA	NMBNZ0533_1078		N/A		1			1	1			1			DP≤10				1	1
NC_017518		1119938	CGGGGGGGGGGGA	CGGGGGGGA	upstream_gene_variant	opcA	NMBNZ0533_1078		N/A	1		1	1			1	1		1	1	DP≤10
NC_017518	***	1119938	CGGGGGGGGGGGA	CGGGGGGGGGGA	upstream_gene_variant	opcA	NMBNZ0533_1078		N/A												DP≤10	1	1	1			1	1
NC_017518		1120470	CG	CC	synonymous_variant	NMBNZ0533_1079	NMBNZ0533_1079	p.Ala360Ala	N/A	0	0	0	0	0	0	0	0	0	0	0	DP≤10	1	1	1	1	1	1	1
NC_017518		1120498	C	T	synonymous_variant	NMBNZ0533_1079	NMBNZ0533_1079	p.Lys351Lys	N/A	0	0	0	0	0	0	0	0	0	0	0	1	1	0	0	1	0	1	0
NC_017518		1120564	A	G	synonymous_variant	NMBNZ0533_1079	NMBNZ0533_1079	p.Arg329Arg	N/A	0	0	0	0	0	0	0	0	0	0	0	1	1	0	0	1	0	1	1
NC_017518		1164694	A	G	missense_variant	NMBNZ0533_1127	NMBNZ0533_1127	p.Thr23Ala	N	1	1	1	DP≤10	0	0	1	1	1	1	1	0	0	0	0	0	0	0	0
NC_017518		1169303	A	C	synonymous_variant	NMBNZ0533_1131	NMBNZ0533_1131	p.Gly641Gly	N/A	1	1	1	DP≤10	0	0	1	1	1	1	1	0	0	0	0	0	0	0	0
NC_017518		1169311	ACCGCCGCCGCCGA	ACCGCCGCCACCGA	missense_variant	NMBNZ0533_1131	NMBNZ0533_1131	p.Arg647His	N	1	1	1	DP≤10	0	0	1	1	1	1	1	0	0	0	0	0	0	0	0
NC_017518		1169328	G	A	missense_variant	NMBNZ0533_1131	NMBNZ0533_1131	p.Gly650Ser	N	1	1	1	DP≤10	0	0	1	1	1	1	1	0	0	0	0	0	0	0	0
NC_017518		1169379	ACGGGC	ATGGC	downstream_gene_variant	NMBNZ0533_1131	NMBNZ0533_1131		N/A	1	1	1	DP≤10	0	0	1	1	1	1	1	0	0	0	0	0	0	0	0
NC_017518		1169393	TGGGC	TGGC	downstream_gene_variant	NMBNZ0533_1131	NMBNZ0533_1131		N/A	1	0	0	DP≤10	0	0	0	1	1	0	0	0	0	0	0	0	0	0	0
NC_017518		1169548	T	C	intergenic_region	NMBNZ0533_1131-NMBNZ0533_1132	NMBNZ0533_1131-NMBNZ0533_1132		N/A	1	1	1	DP≤10	0	0	1	1	1	1	DP≤10	0	0	0	0	0	0	0	0
NC_017518		1169569	G	A	intergenic_region	NMBNZ0533_1131-NMBNZ0533_1132	NMBNZ0533_1131-NMBNZ0533_1132		N/A	1	1	1	DP≤10	0	0	1	1	1	1	1	0	0	0	0	0	0	0	0
NC_017518		1169591	A	G	intergenic_region	NMBNZ0533_1131-NMBNZ0533_1132	NMBNZ0533_1131-NMBNZ0533_1132		N/A	1	1	1	DP≤10	0	0	1	1	1	1	1	0	0	0	0	0	0	0	0
NC_017518		1169606	AAA	CAG	intergenic_region	NMBNZ0533_1131-NMBNZ0533_1132	NMBNZ0533_1131-NMBNZ0533_1132		N/A	1	1	1	DP≤10	0	0	1	1	1	1	DP≤10	0	0	0	0	0	0	0	0
NC_017518		1169618	TAGACCCCAAACGCGG	CAGACCCCAAACGCGG	intergenic_region	NMBNZ0533_1131-NMBNZ0533_1132	NMBNZ0533_1131-NMBNZ0533_1132		N/A	1	DP≤10	1	DP≤10	0	0	0	0	0	1	DP≤10	0	0	0	0	0	0	0	0
NC_017518		1257866	CGGGGGGGGGA	CGGGGGGGA	frameshift_variant	NMBNZ0533_1221	NMBNZ0533_1221	p.Gly105fs	Truncation			1	0.222222	0	0	0	0		0	0	1	1	1	1			1	1
NC_017518		1257866	CGGGGGGGGGA	CGGGGGGGGA	frameshift_variant	NMBNZ0533_1221	NMBNZ0533_1221	p.Gly105fs	Truncation	1	1		0.611111	0	0	0	0		0	0					1	1
NC_017518		1257866	CGGGGGGGGGA	CGGGGGGGGGGA	frameshift_variant	NMBNZ0533_1221	NMBNZ0533_1221	p.Phe106fs	Truncation				0.0555556	0	0	0	0	1	0	0
NC_017518		1271765	TATC	CATT	intergenic_region	fpr-NMBNZ0533_1233	NMBNZ0533_1232-NMBNZ0533_1233		N/A	0	0	0	0	0	0	0	0	0	0	0	DP≤10	DP≤10	1	1	DP≤10	1	DP≤10	DP≤10
NC_017518		1306488	T	C	synonymous_variant	pacA	NMBNZ0533_1263	p.Leu180Leu	N/A	0	0	1	DP≤10	0	0	0	0	0	0	0	0	0	0	0	0	0	0	0
NC_017518		1356272	G	A	synonymous_variant	ftsK2	NMBNZ0533_1302	p.Arg430Arg	N/A	1	0	0	0	0	0	0	0	0	0	0	0	0	0	0	0	0	0	0
NC_017518		1373099	A	G	missense_variant	NMBNZ0533_1319	NMBNZ0533_1319	p.Leu50Ser	N	1	1	1	1	1	1	1	1	1	1	1	DP≤10	1	1	1	1	1	1	1
NC_017518		1467876	AC	ACCGTACTATC	intergenic_region	NMBNZ0533_1393-pepN	NMBNZ0533_1393-NMBNZ0533_1394		N/A	0	0	1	0	0	0	0	0	0	0	0	0	0	0	0	1	0	1	1
NC_017518	*	1472851	GTTTTTTTG	GTTTTTTTTG	frameshift_variant	msbB	NMBNZ0533_1397	p.Lys143fs	Truncation	0	0	0	0	0	0	0	0	0	0	0	1	0	0	0	0	0	0	0
NC_017518		1478267	TATT	CATC	synonymous_variant	NMBNZ0533_1402	NMBNZ0533_1402	p.TyrIle231TyrIle	N/A	0	0	0	0	0	0	0	0	0	0	0	0	0	0	0	0	0	1	1
NC_017518		1478388	G	T	missense_variant	NMBNZ0533_1402	NMBNZ0533_1402	p.Ala272Ser	N	0	0	0	0	0	0	0	0	0	0	0	0	0	0	0	0	0	1	1
NC_017518		1478417	T	C	synonymous_variant	NMBNZ0533_1402	NMBNZ0533_1402	p.Phe281Phe	N/A	0	0	0	0	0	0	0	0	0	0	0	0	0	0	0	0	0	1	1
NC_017518		1478429	T	G	synonymous_variant	NMBNZ0533_1402	NMBNZ0533_1402	p.Arg285Arg	N/A	0	0	0.00574713	0	0	0	0	0	0	0	0	0	0	0	0	0	0	1	1
NC_017518		1487249	ACCCCCCCCCCCCG	ACCCCCCCCCCCG	upstream_gene_variant	porA	NMBNZ0533_1408		N/A	0	0	0	DP≤10	0	0.633333	0	1	0	1	0	DP≤10	1	0	0	0	1	1	0
NC_017518		1487249	ACCCCCCCCCCCCG	ACCCCCCCCCCG	upstream_gene_variant	porA	NMBNZ0533_1408		N/A	0	0	0	DP≤10	0	0.116667	0		0		0	DP≤10		0	0	0			0
NC_017518		1487249	ACCCCCCCCCCCCG	ACCCCCCCTCCG	upstream_gene_variant	porA	NMBNZ0533_1408		N/A	0	0	0	DP≤10	0	0	0		0		0	DP≤10		0	0	0			0
NC_017518		1488812	AACG	AACACG	intergenic_region	greA-aroA	NMBNZ0533_1409-NMBNZ0533_1410		N/A	0	0	0	0	0	0	0	0	0	0	0	DP≤10	1	1	1	1	1	0	0
NC_017518		1488817	CACCTGC	TATGT	intergenic_region	greA-aroA	NMBNZ0533_1409-NMBNZ0533_1410		N/A	0	0	0	0	0	0	0	0	0	0	0	DP≤10	1	1	1	1	1
NC_017518		1488817	CACCTGC	GCCATGT	intergenic_region	greA-aroA	NMBNZ0533_1409-NMBNZ0533_1410		N/A	0	0	0	0	0	0	0	0	0	0	0	DP≤10						1	1
NC_017518		1511165	T	A	synonymous_variant	NMBNZ0533_1429	NMBNZ0533_1429	p.Pro21Pro	N/A	1	1	0	0	0	0	0	0	0	0		0	0	0	0	0	0	0	0
NC_017518		1511165	T	G	synonymous_variant	NMBNZ0533_1429	NMBNZ0533_1429	p.Pro21Pro	N/A			0	0	0	0	0	0	0	0	1	0	0	0	0	0	0	0	0
NC_017518		1511180	TCAA	GCAG	missense_variant	NMBNZ0533_1429	NMBNZ0533_1429	p.AspGln26GluGln	N	1	1	0	0	0	0	0	0	0	0		0	0	0	0	0	0	0	0
NC_017518		1511180	TCAA	CCGG	missense_variant	NMBNZ0533_1429	NMBNZ0533_1429	p.AspGln26AspArg	N			0	0	0	0	0	0	0	0	1	0	0	0	0	0	0	0	0
NC_017518		1511897	G	T	synonymous_variant	NMBNZ0533_1429	NMBNZ0533_1429	p.Arg265Arg	N/A	0	0.555556	0	0	0	0	0.642857	0.368421	0.393939	0.259259	0.583333	0	0	0	0	0	0	0	0
NC_017518		1511897	G	C	synonymous_variant	NMBNZ0533_1429	NMBNZ0533_1429	p.Arg265Arg	N/A	0	0.222222	0	0	0	0	0.214286	0.552632	0.515152	0.592593	0.291667	0	0	0	0	0	0	0	0
NC_017518		1512188	GGGCT	GGGCG	downstream_gene_variant	NMBNZ0533_1429	NMBNZ0533_1429		N/A	1	1	0	0	0	0					1	0	0	0	0	0	0	0	0
NC_017518		1512188	GGGCT	GTACG	downstream_gene_variant	NMBNZ0533_1429	NMBNZ0533_1429		N/A			0	0	0	0	1	1	1	1		0	0	0	0	0	0	0	0
NC_017518		1512238	A	C	upstream_gene_variant	NMBNZ0533_1430	NMBNZ0533_1430		N/A	1	1	0	0	0	0	1	1	1	1	0	0	0	0	0	0	0	0	0
NC_017518		1529339	CAATGTTATTGTT	CATTGCCATTGCT	missense_variant	NMBNZ0533_1444	NMBNZ0533_1444	p.AsnAsnAsnIle82SerAsnGlyAsn	N	0	0	0	0	0	0	0	0	0	0	0	0	0			0	0	0	0
NC_017518		1529339	CAATGTTATTGTT	CAGCGTT	missense_variant&inframe_deletion	NMBNZ0533_1444	NMBNZ0533_1444	p.Asn83_Ile85delinsAla	N	0	0	0	0	0	0	0	0	0	0	0	0	0	1	1	0	0	0	0
NC_017518		1529640	GGAAGAGAAGAGAAGAGAAGAGAAGAGAAGAGAAGAGAAGAG	GGAAGAGAAGAGAAGAGAAGAGAAGAGAAGAGAAGAGAAGAGAAGAGAAGAG	upstream_gene_variant	NMBNZ0533_1444	NMBNZ0533_1444		N/A	0	0	0	0	0	0	0	0	0	0.0070922	0		0	0	0.272358	0	0	0	0.432432
NC_017518		1529640	GGAAGAGAAGAGAAGAGAAGAGAAGAGAAGAGAAGAGAAGAG	GGAAGAGAAGAGAAGAGAAGAGAAGAGAAGAGAAGAGAAGAGAAGAG	upstream_gene_variant	NMBNZ0533_1444	NMBNZ0533_1444		N/A	0	0	0	0	0	0	0	0	0	0.496454	0	1	0	0	0.560976	0	0	0	0.0337838
NC_017518		1529640	GGAAGAGAAGAGAAGAGAAGAGAAGAGAAGAGAAGAGAAGAG	GGAAGAGAAGAGAAGAGAAGAGAAGAGAAGAGAAGAG	upstream_gene_variant	NMBNZ0533_1444	NMBNZ0533_1444		N/A	0	0	0	0	0	0	0	0	0	0.297872	0		0	0	0	0	0	0	0.418919
NC_017518		1529640	GGAAGAGAAGAGAAGAGAAGAGAAGAGAAGAGAAGAGAAGAG	GGAAGAGAAGAGAAGAGAAGAGAAGAGAAGAGAAGAGAAGAGAAGAGAAGAGAAGAGAAGAG	upstream_gene_variant	NMBNZ0533_1444	NMBNZ0533_1444		N/A	0	0	0	0	0	0	0	0	0	0	0		0	0	0	0	0	0	0
NC_017518		1546427	T	G	synonymous_variant	NMBNZ0533_1458	NMBNZ0533_1458	p.Pro163Pro	N/A	1	1	1	DP≤10	1	DP≤10	DP≤10	1	1	1	1	1	1	1	1	1	DP≤10	1	1
NC_017518	**	1550526	A	G	missense_variant	NMBNZ0533_1461	NMBNZ0533_1461	p.Tyr41His	N	0	0	0	0	0	0	0	0	0	0	0	0	0	1	0	0	0	0	0
NC_017518		1570242	TGT	TT	intergenic_region	NMBNZ0533_1475-lysC	NMBNZ0533_1475-NMBNZ0533_1476		N/A	0	0	0	0	0	0	0	0	0.117647	0.179825	0	DP≤10	0.4	0.416667	0.413793	0	0	0	0
NC_017518		1570242	TGT	TTT	intergenic_region	NMBNZ0533_1475-lysC	NMBNZ0533_1475-NMBNZ0533_1476		N/A	0	0	0	0	0	0	0	0	0.588235	0.587719	0	DP≤10	0.6	0.583333	0.586207	0	0	0	0
NC_017518		1570422	ACTA	ACTG	intergenic_region	NMBNZ0533_1475-lysC	NMBNZ0533_1475-NMBNZ0533_1476		N/A	0	0	0	0	0	0	0	0	0	0	0	1	1	1	1	0	0	0	0
NC_017518		1570471	AACGTGG	GACGTGG	intergenic_region	NMBNZ0533_1475-lysC	NMBNZ0533_1475-NMBNZ0533_1476		N/A	0	0	0	0	0	0	0	0	0	0	0	1	1	1	1	0	0	0	0
NC_017518		1579446	CCAAGCAAGCAAGCAAGCAAGCAAGCAAGCAAGC	CCAAGCAAGCAAGCAAGCAAGCAAGCAAGCAAGCAAGCAAGCAAGCAAGCAAGC	intergenic_region	argS-NMBNZ0533_1483	NMBNZ0533_1482-NMBNZ0533_1483		N/A		DP≤10	0		1	1				1							DP≤10
NC_017518		1579446	CCAAGCAAGCAAGCAAGCAAGCAAGCAAGCAAGC	CCAAGCAAGCAAGCAAGCAAGCAAGCAAGC	intergenic_region	argS-NMBNZ0533_1483	NMBNZ0533_1482-NMBNZ0533_1483		N/A		DP≤10	0									1	1	1	1		DP≤10
NC_017518		1579446	CCAAGCAAGCAAGCAAGCAAGCAAGCAAGCAAGC	CCAAGCAAGC	intergenic_region	argS-NMBNZ0533_1483	NMBNZ0533_1482-NMBNZ0533_1483		N/A		DP≤10	0														DP≤10
NC_017518		1579446	CCAAGCAAGCAAGCAAGCAAGCAAGCAAGCAAGC	CCAAGCAAGCAAGCAAGCAAGCAAGCAAGCAAGCAAGCAAGCAAGCAAGC	intergenic_region	argS-NMBNZ0533_1483	NMBNZ0533_1482-NMBNZ0533_1483		N/A		DP≤10	0						1								DP≤10
NC_017518		1579446	CCAAGCAAGCAAGCAAGCAAGCAAGCAAGCAAGC	CCAAGCAAGCAAGCAAGCAAGCAAGCAAGCAAGCAAGCAAGCAAGC	intergenic_region	argS-NMBNZ0533_1483	NMBNZ0533_1482-NMBNZ0533_1483		N/A		DP≤10	0				1	1			1						DP≤10
NC_017518		1579446	CCAAGCAAGCAAGCAAGCAAGCAAGCAAGCAAGC	CCAAGCAAGCAAGCAAGCAAGCAAGCAAGCAAGCAAGCAAGC	intergenic_region	argS-NMBNZ0533_1483	NMBNZ0533_1482-NMBNZ0533_1483		N/A		DP≤10	0	1													DP≤10	1	1
NC_017518		1579446	CCAAGCAAGCAAGCAAGCAAGCAAGCAAGCAAGC	CCAAGCAAGCAAGCAAGCAAGCAAGCAAGCAAGCAAGCAAGCAAGCAAGCAAGCAAGCAAGCAAGC	intergenic_region	argS-NMBNZ0533_1483	NMBNZ0533_1482-NMBNZ0533_1483		N/A	1	DP≤10	0														DP≤10
NC_017518		1579446	CCAAGCAAGCAAGCAAGCAAGCAAGCAAGCAAGC	CCAAGCAAGCAAGCAAGCAAGCAAGCAAGCAAGCAAGCAAGCAAGCAAGCAAGCAAGCAAGC	intergenic_region	argS-NMBNZ0533_1483	NMBNZ0533_1482-NMBNZ0533_1483		N/A		DP≤10	0													1	DP≤10
NC_017518		1583675	C	T	missense_variant	NMBNZ0533_1485	NMBNZ0533_1485	p.Ala60Thr	N	1	0	0	0	0	0	0	0	0	0	0	0	0	0	0	0	0	0	0
NC_017518		1598967	CTGCTTGCTTGCTTGCTTGCTTGCTTGCTT	CTGCTTGCTTGCTTGCTTGCTT	frameshift_variant	NMBNZ0533_1501	NMBNZ0533_1501	p.Glu4fs	Truncation	0	0	1	1	0	0	0	0	0	0	0	DP≤10
NC_017518		1598967	CTGCTTGCTTGCTTGCTTGCTTGCTTGCTT	CTGCTTGCTTGCTTGCTT	inframe_deletion	NMBNZ0533_1501	NMBNZ0533_1501	p.Ala5_Gln8del	/	0	0			0	0	0	0	0	0	0	DP≤10	1	1	1	1	1	1	1
NC_017518		1631327	AG	GA	intergenic_region	lbpB-pyrG	NMBNZ0533_1526-NMBNZ0533_1527		N/A	0	0	0	0	0	0	0	0	0	0	0	0	0	0	0		0.425	0	0
NC_017518		1631327	AG	GG	intergenic_region	lbpB-pyrG	NMBNZ0533_1526-NMBNZ0533_1527		N/A	0	0	0	0	0	0	0	0	0	0	0	0	0	0	0	1	0.575	0	0
NC_017518	**	1669031	CGGGGGGGGT	CGGGGGGGGGT	frameshift_variant	NMBNZ0533_1559	NMBNZ0533_1559	p.Val49fs	Truncation	0	0	0	0	1	1	0	0	0	0	0	1	1	0	1	0	0	0	0
NC_017518		1702672	C	T	intergenic_region	rnhA-NMBNZ0533_1596	NMBNZ0533_1595-NMBNZ0533_1596		N/A	0	1	0	0	0	0	0	0	0	0	0	0	0	0	0	0	0	0	0
NC_017518		1702832	GAGCTGCGG	AAGTTGCAA	intergenic_region	rnhA-NMBNZ0533_1596	NMBNZ0533_1595-NMBNZ0533_1596		N/A	0	0	0	0	0	0	0	0	0	1	0	0	0	0	0	0	0	0	0
NC_017518		1711121	ACC	AC	intergenic_region	NMBNZ0533_1601-NMBNZ0533_1602	NMBNZ0533_1601-NMBNZ0533_1602		N/A	0	0	0	0	0	0	0	0	0	0	0	0	0	1	1	1	1	0	1
NC_017518		1711124	TACATCCC	TTTC	intergenic_region	NMBNZ0533_1601-NMBNZ0533_1602	NMBNZ0533_1601-NMBNZ0533_1602		N/A	0	0	0	0	0	0	0	0	0	0	0	0.333333	0.263158					0
NC_017518		1711124	TACATCCC	TTTTC	intergenic_region	NMBNZ0533_1601-NMBNZ0533_1602	NMBNZ0533_1601-NMBNZ0533_1602		N/A	0	0	0	0	0	0	0	0	0	0	0	0.5	0.368421	1	1	1	1	0	1
NC_017518		1711161	TCTCGGAC	TCTCAGAC	intergenic_region	NMBNZ0533_1601-NMBNZ0533_1602	NMBNZ0533_1601-NMBNZ0533_1602		N/A	0	0	0	0	0	0	0	0	0	0	0	1	1	0	0	1	1	1	1
NC_017518		1711632	ATAACCGC	GTAACCGT	intergenic_region	NMBNZ0533_1601-NMBNZ0533_1602	NMBNZ0533_1601-NMBNZ0533_1602		N/A	0	0	0	0	0	0	0	0	0	0	0	DP≤10	1	1	0.534483	1	0.642857	0	0.545455
NC_017518		1711632	ATAACCGC	ATAACCGT	intergenic_region	NMBNZ0533_1601-NMBNZ0533_1602	NMBNZ0533_1601-NMBNZ0533_1602		N/A	0	0	0	0	0	0	0	0	0	0	0	DP≤10	0	0	0.448276	0	0.357143	1	0.454545
NC_017518		1711650	A	C	intergenic_region	NMBNZ0533_1601-NMBNZ0533_1602	NMBNZ0533_1601-NMBNZ0533_1602		N/A	0	0	0	0	0	0	0	0	0	0	0	DP≤10	0	0	1	1	0	DP≤10	1
NC_017518		1720111	C	T	intergenic_region	NMBNZ0533_1609-NMBNZ0533_1610	NMBNZ0533_1609-NMBNZ0533_1610		N/A	0	0	0	0	0	0	0	0	0	0	0	0	0	0	0	0	1	0	0
NC_017518		1721245	CCTTCTCTTCTCTTCTCTTCTC	CCTTCTCTTCTCTTCTCTTCTCTTCTCTTCTCTTCTCTTCTCTTCTC	upstream_gene_variant	NMBNZ0533_1610	NMBNZ0533_1610		N/A	0	DP≤10	0	DP≤10	DP≤10	DP≤10		0	0			DP≤10	DP≤10	0	1	DP≤10	DP≤10	DP≤10
NC_017518		1721245	CCTTCTCTTCTCTTCTCTTCTC	CCTTCTCTTCTCTTCTCTTCTCTTCTCTTCTCTTCTC	upstream_gene_variant	NMBNZ0533_1610	NMBNZ0533_1610		N/A	0	DP≤10	0	DP≤10	DP≤10	DP≤10	1	0	0	1	1	DP≤10	DP≤10	0		DP≤10	DP≤10	DP≤10	1
NC_017518		1721778	CCAA	GCA	frameshift_variant&missense_variant	NMBNZ0533_1610	NMBNZ0533_1610	p.Pro155fs	Truncation	0	0	0	0	0	0	0	0	0	0	0	1	DP≤10	1	1	0	0	0	0
NC_017518		1721782	GTGGTAGCGTTAC	GGGGCAGGTGCTAC	frameshift_variant&missense_variant	NMBNZ0533_1610	NMBNZ0533_1610	p.Ser156fs	Truncation	0	0	0	0	0	0	0	0	0	0	0	1	DP≤10	1	1	0	0	0	0
NC_017518		1721805	GAGATCGTAGAAAC	AAAATTATATCAGG	missense_variant	NMBNZ0533_1610	NMBNZ0533_1610	p.GluIleValGluThr164LysIleIleSerGly	N	0	0	0	0	0	0	0	0	0	0	0	1	DP≤10	1	1	0	0	0	0
NC_017518		1721819	TCCGACCAG	TCCGATCTC	missense_variant	NMBNZ0533_1610	NMBNZ0533_1610	p.ThrSer170IleSer	N	0	0	0	0	0	0	0	0	0	0	0	1	DP≤10	1	1	0	0	0	0
NC_017518		1763577	GCCCCCCCCCG	GCCCCCCCCCCCCG	inframe_insertion	hmbR	NMBNZ0533_1646	p.Leu380dup	D(-4.747)	0	0	0	0	0	0	0	0	0	0	1	0	0	0	0	0	0	0	0
NC_017518		1880177	CAAA	TAAG	synonymous_variant	NMBNZ0533_1743	NMBNZ0533_1743	p.AspLeu103AspLeu	N/A	0	0	0	0	0	0	0	0	0	0	0	DP≤10	1	1	1	0	0	0	0
NC_017518		1909047	AAGC	CAGT	synonymous_variant	NMBNZ0533_1759	NMBNZ0533_1759	p.GlySer2312GlySer	N/A	0	0	0	0	0	0	0	0	0	0	0	0	0	1	1	1	1	1	1
NC_017518		1909126	A	C	missense_variant	NMBNZ0533_1759	NMBNZ0533_1759	p.Thr2339Pro	N	0	0	0	0	0	0	0	0	0	0	0	DP≤10	1	1	1	1	1	1	1
NC_017518		1917661	C	CA	intergenic_region	NMBNZ0533_1763-NMBNZ0533_1764	NMBNZ0533_1763-NMBNZ0533_1764		N/A	0	0	0	1	0	DP≤10	1	1	0	0	1	DP≤10	DP≤10	DP≤10	DP≤10	DP≤10	DP≤10	DP≤10	DP≤10
NC_017518		1917662	G	A	intergenic_region	NMBNZ0533_1763-NMBNZ0533_1764	NMBNZ0533_1763-NMBNZ0533_1764		N/A	DP≤10	DP≤10	0	DP≤10	0	0	0	0	0	DP≤10	DP≤10	1	1	1	1	1	1	1	1
NC_017518		1927447	G	A	synonymous_variant	bioF	NMBNZ0533_1779	p.Cys319Cys	N/A	1	1	1	DP≤10	0	0	1	1	1	1	1	0	0	0	0	0	0	0	0
NC_017518		1929676	CAGGGAAATTTGCGTTTAGGTAA	CAGGGAAATTTGCGTTTAGGTAAGGGAAATTTGCGTTTAGGTAA	disruptive_inframe_insertion	NMBNZ0533_1780	NMBNZ0533_1780	p.Gly357_Asn358insLysGlyAsnLeuArgLeuGly	N	0	0	0	0	0	0	0	0	1	0	0	0	0	0	0	0	0	0	0
NC_017518		1941349	G	A	intergenic_region	NMBNZ0533_1789-tbpA	NMBNZ0533_1789-NMBNZ0533_1790		N/A	1	1	0	0	0	0	1	1	1	1	DP≤10	1	1	1	1	1	1	1	1
NC_017518		1942156	C	T	missense_variant	tbpA	NMBNZ0533_1790	p.Gly795Ser	D(-3.75)	0	0	0	0	0	0	0	0	0	1	0	0	0	0	0	0	0	0	0
NC_017518		1943444	GCCTCTTATCGGTCCGTA	GCCTCTTATCGATCCGTA	missense_variant	tbpA	NMBNZ0533_1790	p.Pro362Ser	N			0	0	0	0	1	1	1	1	1	DP≤10	DP≤10
NC_017518		1943444	GCCTCTTATCGGTCCGTA	GCCGGACAAAGAACCCGCCTG	missense_variant&inframe_insertion	tbpA	NMBNZ0533_1790	p.Tyr360_Arg364delinsGlnAlaGlySerLeuSer	N	1	1	0	0	0	0						DP≤10	DP≤10
NC_017518		1943444	GCCTCTTATCGGTCCGTA	GCCAGACAAAGAACCCGCCTG	missense_variant&inframe_insertion	tbpA	NMBNZ0533_1790	p.Tyr360_Arg364delinsGlnAlaGlySerLeuSer	N			0	0	0	0						DP≤10	DP≤10	1	1	1	1	1	1
NC_017518		1944715	CTGACTG	TTGTTTA	missense_variant	tbpB	NMBNZ0533_1791	p.AspSerGln685AspLysGln	N	0	0	0	0	0	0	0	0	0	0	0	DP≤10	DP≤10	1	1	1	1	1	1
NC_017518		1945136	GCGCCCTGTG	TCAACTTGTT	missense_variant	tbpB	NMBNZ0533_1791	p.AlaGlnGlyAla544GluGlnValGlu	N	DP≤10	DP≤10	0	0	0	0	0	0	0	0	0	DP≤10	DP≤10	1	1	1	1	1	1
NC_017518		1946916	CAC	CAT	intergenic_region	tbpB-murI	NMBNZ0533_1791-NMBNZ0533_1792		N/A	0	0	0	0	0	0	0	0	0	0	0	1	0	0	0	0	0	0	0
NC_017518		1947070	TCATTT	TCATTC	intergenic_region	tbpB-murI	NMBNZ0533_1791-NMBNZ0533_1792		N/A	0	0	0	0	0	0	0	0	0	0	0	DP≤10	1	1	1	1	1	1	1
NC_017518		1947080	GAAATTGCCTTAG	TAAATTGCCTCAG	intergenic_region	tbpB-murI	NMBNZ0533_1791-NMBNZ0533_1792		N/A	0	0	0	0	0	0	0	0	0	0	0	DP≤10	0	0	0	0	0	0.475	0.257143
NC_017518		1947080	GAAATTGCCTTAG	TAAGTTTCCG	intergenic_region	tbpB-murI	NMBNZ0533_1791-NMBNZ0533_1792		N/A	0	0	0	0	0	0	0	0	0	0	0	DP≤10	0	0	0	0	0	0.375	0.514286
NC_017518		1947110	T	C	intergenic_region	tbpB-murI	NMBNZ0533_1791-NMBNZ0533_1792		N/A	0	0	0	0	0	0	0	0	0	0	0	DP≤10	1	1	1	1	1	1	1
NC_017518		1947139	TATACG	CATACG	intergenic_region	tbpB-murI	NMBNZ0533_1791-NMBNZ0533_1792		N/A	0	0	0	0	0	0	0	0	0	0	0	DP≤10	0	1	1	1	1	1	1
NC_017518		1947351	AAATT	CATTC	intergenic_region	tbpB-murI	NMBNZ0533_1791-NMBNZ0533_1792		N/A	0	0	0	DP≤10	0	0	0	0	0	0	0	DP≤10	1	0	0	0	0	1	0
NC_017518		1947511	T	C	intergenic_region	tbpB-murI	NMBNZ0533_1791-NMBNZ0533_1792		N/A	0	0	0	DP≤10	0	0	0	0	0	0	0	DP≤10	DP≤10	1	1	1	DP≤10	1	1
NC_017518		1948382	ATTGCCTAG	ATTGCCTTAG	intergenic_region	tbpB-murI	NMBNZ0533_1791-NMBNZ0533_1792		N/A	0	0	0	0	0	0	0	0	0	0	0	DP≤10	DP≤10	1	1	1	DP≤10	1	1
NC_017518		1948703	TCCA	CCCG	intergenic_region	tbpB-murI	NMBNZ0533_1791-NMBNZ0533_1792		N/A	0	0	0	0	0	0	0	0	0	0	0	DP≤10		0.505051	0.542857	1	1	0.538462	1
NC_017518		1948703	TCCA	TCCG	intergenic_region	tbpB-murI	NMBNZ0533_1791-NMBNZ0533_1792		N/A	0	0	0	0	0	0	0	0	0	0	0	DP≤10	1	0.414141	0.414286			0.423077
NC_017518		1948716	CTA	CTTA	intergenic_region	tbpB-murI	NMBNZ0533_1791-NMBNZ0533_1792		N/A	0	0	0	0	0	0	0	0	0	0	0	DP≤10	1	1	1	1	1	1	1
NC_017518		1948862	ACGAAAGT	GCGCAGGC	intergenic_region	tbpB-murI	NMBNZ0533_1791-NMBNZ0533_1792		N/A	0	0	0	DP≤10	0	0	0	0	0	0	0	0	0	0	0	0	0	0	0
NC_017518		1948877	CGGC	CGGT	intergenic_region	tbpB-murI	NMBNZ0533_1791-NMBNZ0533_1792		N/A	0	0	0	DP≤10	0	0	0	0	0	0	0	0.482759	0.472222	0.158416	0.284211	0	0.290323	0	0
NC_017518		1948877	CGGC	CAGT	intergenic_region	tbpB-murI	NMBNZ0533_1791-NMBNZ0533_1792		N/A	0	0	0	DP≤10	0	0	0	0	0	0	0	0.0689655	0.138889	0.217822	0.252632	0	0.483871	0	0
NC_017518		1948877	CGGC	TGGT	intergenic_region	tbpB-murI	NMBNZ0533_1791-NMBNZ0533_1792		N/A	0	0	0	DP≤10	0	0	0	0	0	0	0	0.275862	0.277778	0.346535	0.263158	0	0	0	0
NC_017518		1949287	A	G	intergenic_region	tbpB-murI	NMBNZ0533_1791-NMBNZ0533_1792		N/A	0	0	0	0	0	0	0	0	0	0	1	0	0	0	0	0	0	0	0
NC_017518		1962899	ATAA	GTAA	intergenic_region	NMBNZ0533_1806-NMBNZ0533_1807	NMBNZ0533_1806-NMBNZ0533_1807		N/A	1	DP≤10	0	0	0	0	0	0	0	0	0	0	0	0	0	0	0	0	0
NC_017518		1963349	A	C	intergenic_region	NMBNZ0533_1806-NMBNZ0533_1807	NMBNZ0533_1806-NMBNZ0533_1807		N/A	0.368421	DP≤10	0	0	0	0	0	0	0	0	0	0	0	0	0	0	0	0	0
NC_017518		1963349	A	T	intergenic_region	NMBNZ0533_1806-NMBNZ0533_1807	NMBNZ0533_1806-NMBNZ0533_1807		N/A	0.631579	DP≤10	0	0	0	0	0	0	0	0	0	0	0	0	0	0	0	0	0
NC_017518		1963838	TGTTCTTTTTA	CTTTCTTTTTTA	intergenic_region	NMBNZ0533_1806-NMBNZ0533_1807	NMBNZ0533_1806-NMBNZ0533_1807		N/A	DP≤10	DP≤10	0	0	0	0	0	0	0	0	0	DP≤10	DP≤10	DP≤10	DP≤10	DP≤10	DP≤10	DP≤10	1
NC_017518		1963892	CAAAAAC	AAAAAAC	upstream_gene_variant	NMBNZ0533_1807	NMBNZ0533_1807		N/A	DP≤10	DP≤10	0	0	0	0	0	0	0	0	0	1	1	1	1	1	1	1	0.502959
NC_017518		1963892	CAAAAAC	CAAAAAAC	upstream_gene_variant	NMBNZ0533_1807	NMBNZ0533_1807		N/A	DP≤10	DP≤10	0	0	0	0	0	0	0	0	0								0.491124
NC_017518		1964450	GTGGTAGCGTTACAAA	GGGGCAGGTGCTACAGA	frameshift_variant&missense_variant	NMBNZ0533_1807	NMBNZ0533_1807	p.Ser156fs	Truncation	0	0	0	0	0	0	0	0	0	0	0	1	1	1	1	0	1	0	1
NC_017518		1964675	A	G	missense_variant	NMBNZ0533_1807	NMBNZ0533_1807	p.His231Arg	N	1	1	0	0	0	0	0	0	0	0	0	0	0	0	0	1	0	1	1
NC_017518		1997634	ACCCCCCCG	ACCCCCCCCG	frameshift_variant	NMBNZ0533_1834	NMBNZ0533_1834	p.Gly141fs	Frame Restored	1	1	1	1	1	0.309091	1	1	1	1	1			0.0265957		1	1	1	1
NC_017518	**	1997634	ACCCCCCCG	ACCCCCCCCCCCG	frameshift_variant	NMBNZ0533_1834	NMBNZ0533_1834	p.Gly141fs	Frame Restored						0								0.414894
NC_017518	**	1997634	ACCCCCCCG	ACCCCCCCCCG	frameshift_variant	NMBNZ0533_1834	NMBNZ0533_1834	p.Gly141fs	Frame Restored						0.645455								0.329787
NC_017518	**	1997634	ACCCCCCCG	ACCCCCCCCCCG	inframe_insertion	NMBNZ0533_1834	NMBNZ0533_1834	p.Ser140dup	/						0.00909091						1	1	0.202128	1
NC_017518		2015707	A	G	intergenic_region	putA-NMBNZ0533_1850	NMBNZ0533_1849-NMBNZ0533_1850		N/A	0	0	0	0	0	0	0	1	0	1	DP≤10	0	0	0	0	0	0	0	0
NC_017518	*	2041808	TCC	TCCC	frameshift_variant	anmK	NMBNZ0533_1869	p.Ser178fs	Truncation	0	0	0	0	0	0	0	0	0	0	0	1	0	0	0	0	0	0	0
NC_017518		2043928	A	C	synonymous_variant	NMBNZ0533_1871	NMBNZ0533_1871	p.Arg161Arg	N/A	0	0	0	0	0	0	0	0	0	0	0	0	0	0	0	1	0	0	0
NC_017518		2043961	C	A	synonymous_variant	NMBNZ0533_1871	NMBNZ0533_1871	p.Ala172Ala	N/A	0	0	0	0	0	0	0	0	0	0	0	0	0	0	0	1	0	0	0
NC_017518		2044127	G	A	missense_variant	NMBNZ0533_1871	NMBNZ0533_1871	p.Val228Ile	N	0	0	0	0	0	0	0	0	0	0	0	0	0	0	0	1	0	0	0
NC_017518		2044147	AGCA	CGCG	synonymous_variant	NMBNZ0533_1871	NMBNZ0533_1871	p.GlyAla234GlyAla	N/A	0	0	0	0	0	0	0	0	0	0	0	0	0	0	0	DP≤10	1	0	0
NC_017518		2048496	C	G	missense_variant	NMBNZ0533_1878	NMBNZ0533_1878	p.Thr67Ser	N	0	0	0	0	0	0	0	0	0	0	0	DP≤10	1	1	1	0	0	1	1
NC_017518		2048506	TTTC	GTTT	missense_variant	NMBNZ0533_1878	NMBNZ0533_1878	p.AspPhe70GluPhe	N	0	0	0	0	0	0	0	0	0	0	0	DP≤10	1	0.686567	1			1	1
NC_017518		2048506	TTTC	TTTT	synonymous_variant	NMBNZ0533_1878	NMBNZ0533_1878	p.Phe71Phe	N/A	0	0	0	0	0	0	0	0	0	0	0	DP≤10		0.313433		1	1
NC_017518		2048537	GA	AC	missense_variant	NMBNZ0533_1878	NMBNZ0533_1878	p.Glu81Thr	N	0	0	0	0	0	0	0	0	0	0	0	DP≤10	1	0	0	0	0	1	1
NC_017518		2048558	CTACCTGATAGCGTAGG	TTGCCTAAAAGTATCAA	missense_variant	NMBNZ0533_1878	NMBNZ0533_1878	p.LeuProAspSerValGly88LeuProLysSerIleLys	N	0	0	0	0	0	0	0	0	0	0	0	DP≤10	0	0	0			0	1
NC_017518		2048558	CTACCTGATAGCGTAGG	CTACCTGATAGCGTGGG	synonymous_variant	NMBNZ0533_1878	NMBNZ0533_1878	p.Val92Val	N/A	0	0	0	0	0	0	0	0	0	0	0	DP≤10	0	0	0	1	1	0
NC_017518		2077088	AGGTATTGCCTTTTCCGCACCCGAATCAATACAGAACGGCGGCGG	AG	downstream_gene_variant	NMBNZ0533_1911	NMBNZ0533_1911		N/A	1	1	1	DP≤10	0	0	1	1	1	1	1	0	0	0	0			0	0
NC_017518		2077088	AGGTATTGCCTTTTCCGCACCCGAATCAATACAGAACGGCGGCGG	AGGTATTGCCTTTTCCGTGCCCGAATCAATACAGAACGGCGGCGG	downstream_gene_variant	NMBNZ0533_1911	NMBNZ0533_1911		N/A				DP≤10	0	0						0	0	0	0	1	1	0	0
NC_017518		2113452	TTGAAGAGATTTGCA	CCACAGGGGAAAACG	downstream_gene_variant	NMBNZ0533_1950	NMBNZ0533_1950		N/A	0	0	1	DP≤10	0	0	0	0	0	0	0	DP≤10	0	0	0	0	0	0	0
NC_017518		2113452	TTGAAGAGATTTGCA	TTGAAGAGATTTGCG	downstream_gene_variant	NMBNZ0533_1950	NMBNZ0533_1950		N/A	0	0		DP≤10	0	0	0	0	0	0	0	DP≤10	0	0	0	0	0	0	0
NC_017518		2133004	CGCTGTTTT	GGCTTTTTC	intergenic_region	porB-thiC	NMBNZ0533_1971-NMBNZ0533_1972		N/A	0	0	0	DP≤10	0	0	0	0	0	0	1	0	0	0	0	0	0	0	0
NC_017518		2160256	CAAAAAAAAT	CAAAAAAAT	downstream_gene_variant	thiF	NMBNZ0533_1995		N/A	1	1	0	0	0	0	1	1	1	1	1	DP≤10	1	1	1	1	1	1	1
NC_017518		2161387	TGGCGGCGGCGGCGGCC	TGGCGGCGGCGGCC	inframe_deletion	NMBNZ0533_1997	NMBNZ0533_1997	p.Ala263del	D(-4.482)	0	0	0	0	0	0	0	0	0	1	0	0	0	0	0	0	0	0	0
NC_017518		2184296	AA	AGTA	frameshift_variant	NMBNZ0533_2020	NMBNZ0533_2020	p.Ser51fs	Truncation	0	0	0	0	0	0	0	0	0	0	0	DP≤10	1	1	1	0	0	0	0
NC_017518		2200187	AACTT	GACTC	intergenic_region	NMBNZ0533_2041-NMBNZ0533_2042	NMBNZ0533_2041-NMBNZ0533_2042		N/A	0	0	0	0	0	0	0	0	0	0	0	DP≤10	DP≤10	0	1	DP≤10	DP≤10	DP≤10	DP≤10
0 = Reference Sequence
1 = Alternative Sequence
Percentage = For positions with multiple alleles where fraction of all alternative alleles was > 70% but no individual alleles were >70%
DP≤10 = depth for that position is less or qual to 10
* Confimed by Sanger sequencing within the 97192 family
** Mixed sequences by Sanger sequencing within the 97192 family
*** Not confirmed by Sanger sequencing within the 97192 family
**** Multiple PCR product during verification attempt
N = Neutral effect predicted by PROVEAN
D () = Functional consequences as predicted by PROVEAN
N/A = Provean test not applicable
/ = Not tested by PROVEAN due to changes in predicted pseudo or degenerate transcripts
? = PROVEAN returned no results
