# Supplementary material for: Genomic, Transcriptomic, and Phenotypic Analyses of Neisseria meningitidis Isolates from Disease Patients and Their Household Contacts
Source: mSystems. 2017 Nov 14;2(6):e00127-17. doi: 10.1128/mSystems.00127-17 (PMC5686521; doi:10.1128/mSystems.00127-17)
Supplement: TABLE S2 [file sys006172149st2.xlsx]

## Sheet: RNA-seq Summary
	NZ97/192 vs NZCM238		NZ97/192 vs NZCM239		NZ97/192 vs NZCM240
Gene names	Δlog2	adj p	Δlog2	adj p	Δlog2	adj p	Name	Location (Uniport)	Location (pSORTb)	Location (NeMeSys)	Gene Ontology numbers
NMBNZ0533_0027[22929-22606]*,**	-4.33853	4.54782e-24	-3.77162	3.09951e-11	-4.04651	1.13534e-23	Fimbrial protein truncation pseudo, pilS cassette	Pilus	Unknown	-	cell adhesion [GO:0007155]
NMBNZ0533_0093[98639-100120]*,**	-3.11514	1.45461e-27	-3.10692	1.65412e-16	-2.87496	3.04384e-25	Putative uncharacterized protein	Unknown	Cytoplasm	-	-
sbp[1112012-1110957]*,**	-1.70133	2.80784e-07	-1.80075	2.60851e-05	-1.65007	1.03317e-07	Sulfate ABC transporter, periplasmic sulfate-binding protein	Transporter	Periplasm	Periplasm	sulfate transmembrane-transporting ATPase activity [GO:0015419]
prpC[1980120-1978966]	-1.42726	0.0010246	-1.44075	0.0271128	-1.3175	0.00101553	2-methylcitrate synthase (EC 2.3.3.5)	Cytoplasm	Cytoplasm	Cytoplasm	transferase activity, transferring acyl groups, acyl groups converted into alkyl on transfer [GO:0046912]; tricarboxylic acid cycle [GO:0006099]
cysN[1199623-1198337]**	-1.39541	0.000273419	-1.23028	0.0513698	-1.75428	4.60423e-08	Sulfate adenylyltransferase, large subunit (EC 2.7.7.4)	Cytoplasm	Cytoplasm	Cytoplasm	ATP binding [GO:0005524]; GTP binding [GO:0005525]; GTPase activity [GO:0003924]; sulfate adenylyltransferase (ATP) activity [GO:0004781]; hydrogen sulfide biosynthetic process [GO:0070814]
NMBNZ0533_0019[17912-17412]*,**	-11.0676	2.02784e-25			-4.03842	6.96082e-06	Fimbrial protein	Pilus	Extracellular Fimbrial	Fimbrial	cell adhesion [GO:0007155]
NMBNZ0533_0029[23770-23276]*	-5.26804	2.46303e-06			-3.92391	0.000389078	Fimbrial protein, pilS cassette	Pilus	Unknown	-	cell adhesion [GO:0007155]
NMBNZ0533_0031[24779-24414]*,**	-1.93436	0.016178			-2.17669	0.000519079	Fimbrial protein truncation pseudo, pilS cassette	Pilus	Unknown	-	cell adhesion [GO:0007155]
NMBNZ0533_0028[23292-22975]*,**	-1.92809	2.62776e-10			-1.52584	1.44938e-07	Fimbrial protein truncation pseudo, pilS cassette	Pilus	Unknown	-	cell adhesion [GO:0007155]
NMBNZ0533_1044[1089233-1088142]**	-1.29762	0.000279278			-1.58872	1.44938e-07	acyl-CoA dehydrogenase domain protein, unverified point mutation	-	-	-	-
cysG[1202825-1201374]**	-1.25292	0.000938627			-1.61291	1.30273e-07	Siroheme synthase	Cytoplasm	Cytoplasmic Membrane	Cytoplasm	cobalamin biosynthetic process [GO:0009236]; siroheme biosynthetic process [GO:0019354];precorrin-2 dehydrogenase activity [GO:0043115]; sirohydrochlorin ferrochelatase activity [GO:0051266]; uroporphyrin-III C-methyltransferase activity [GO:0004851]; cobalamin biosynthetic process [GO:0009236]
cysD[1200585-1199662]**	-1.2182	0.00110932			-1.84599	2.84162e-09	Sulfate adenylyltransferase, small subunit (EC 2.7.7.4)	Cytoplasm	Cytoplasm	Cytoplasm	ATP binding [GO:0005524]; sulfate adenylyltransferase (ATP) activity [GO:0004781]; sulfate reduction [GO:0019419]
cysH[1201363-1200623]**	-1.13412	0.0161684			-1.62764	3.28813e-06	Phosphoadenosine phosphosulfate reductase (EC 1.8.4.8)	Cytoplasm	Cytoplasm	Cytoplasm	cysteine biosynthetic process [GO:0019344]; hydrogen sulfide biosynthetic process [GO:0070814]; sulfate assimilation, phosphoadenylyl sulfate reduction by phosphoadenylyl-sulfate reductase (thioredoxin) [GO:0019379]		cysH NMBNZ0533_1166	NMBNZ0533_1166	cytoplasm [GO:0005737]; phosphoadenylyl-sulfate reductase (thioredoxin) activity [GO:0004604]
tcyA[893151-893978]	-0.929395	0.0161361			-0.90227	0.00709271	L-cystine ABC transporter, periplasmic L-cystine-binding protein	Periplasmic space	Periplasm	Membrane	transporter activity [GO:0005215]
NMBNZ0533_0020[18058-18279]	infinity	4.77782e-06			-3.00284	0.0452494	-	Unknown	Cytoplasm	-	-
NMBNZ0533_1172[1207746-1207660]			1.30464	0.00410755	1.18318	0.000691681	tRNA-Leu	Cytoplasm	-	-	-
siaD[75893-74406]*	-1.57978	0.00054261					Alpha-2,8-polysialyltransferase SiaD (EC 2.4.99.-)	Cytoplasm	Cytoplasm	Cytoplasm	transferase activity, transferring glycosyl groups [GO:0016757]
mod[1298191-1296188]	-1.31592	2.77289e-05					Type III restriction-modification system enzyme mod (EC 2.1.1.72)	Cytoplasm	Cytoplasm	Cytoplasm	DNA binding [GO:0003677]; N-methyltransferase activity [GO:0008170]; site-specific DNA-methyltransferase (adenine-specific) activity [GO:0009007]
res[1296175-1293236]	-1.25521	0.00031183					Type III restriction enzyme, res subunit	Cytoplasm	Cytoplasm	Cytoplasm	ATP binding [GO:0005524]; DNA binding [GO:0003677]; Type III site-specific deoxyribonuclease activity [GO:0015668]
NMBNZ0533_0024[21192-20773]	-1.2469	0.00110207					Fimbrial protein, pilS cassette	Pilus	Unknown	-	cell adhesion [GO:0007155]
NMBNZ0533_0037[30869-31396]			-4.61078	7.67131e-28			Putative lipoprotein	Unknown	Unknown	Membrane	Unclassified
NMBNZ0533_0038[33139-31814]			-2.09159	2.897e-08			MltA family protein	Outer membrane	Outer membrane	Outer membrane associated	hydrolase activity, hydrolyzing O-glycosyl compounds [GO:0004553]; peptidoglycan turnover [GO:0009254]
efeU[33350-34189]			-1.77355	2.60851e-05			Ferrous iron permease EfeU	Cytoplasm	Cytoplasmic membrane	Membrane	iron ion transmembrane transporter activity [GO:0005381]; high-affinity iron ion transmembrane transport [GO:0006827]
NMBNZ0533_1042[1085166-1083382]			-1.64728	4.50255e-05			Hemagglutinin family protein	Outer membrane	Outer membrane	Outer membrane associated	Unclassified, putative adhesin
NMBNZ0533_0040[34186-35351]			-1.62392	0.000701112			-	-	-	membrane	-
NMBNZ0533_0030[24368-24009]			1.20211	0.0488942			fimbrial protein truncation pseudo, pilS cassette	Pilus	Unknown	-	cell adhesion [GO:0007155]
NMBNZ0533_0022[19800-19477]			1.42288	2.60851e-05			Fimbrial protein, pilS cassette	Pilus	Unknown	-	cell adhesion [GO:0007155]
opcA[1119849-1119031]			1.44206	4.50255e-05			Opacity protein	Outer membrane	Outer membrane	Membrane	aspartic-type endopeptidase activity [GO:0004190]
tcyC[894694-895449]					-1.36569	0.000205712	L-cystine ABC transporter, ATP-binding protein (EC 3.6.3.-)	Cytoplasm	Cytoplasmic membrane	Unknown	amino acid-transporting ATPase activity [GO:0015424]; ATP binding [GO:0005524]
cysJ[1198340-1196526]					-1.26355	0.000810377	Sulfite reductase flavoprotein, alpha-component (EC 1.8.1.2)	Cytoplasm	Cytoplasmic membrane	Cytoplasm	flavin adenine dinucleotide binding [GO:0050660]; FMN binding [GO:0010181]; iron ion binding [GO:0005506]; sulfite reductase (NADPH) activity [GO:0004783]; cysteine biosynthetic process [GO:0019344]; hydrogen sulfide biosynthetic process [GO:0070814]; sulfate assimilation [GO:0000103]
porB[2131760-2132752]					-0.8673	0.00989577	Major outer membrane protein B	Outer membrane	Outer membrane	Outer membrane associated	pore complex [GO:0046930]; porin activity [GO:0015288]; ion transport [GO:0006811]
dnaK[651257-649329]					-0.832497	0.0180825	Chaperone protein DnaK (HSP70)	Cytoplasm	Cytoplasm	Cytoplasm	ATP binding [GO:0005524]; protein folding [GO:0006457]
NMBNZ0533_0556[608501-608845]					0.829758	0.0495032	Putative uncharacterized protein	Unknown	Unknown	Unknown	Unclassified
NMBNZ0533_0540[584468-585622]					0.831208	0.0452494	Cupin family protein	Cytoplasm	Cytoplasm	Unknown	Unclassified
NMBNZ0533_0924[972818-974446]					0.908997	0.0359019	DNA methylase	Cytoplasm	Cytoplasm	Cytoplasm	DNA binding [GO:0003677]; N-methyltransferase activity [GO:0008170]; DNA methylation [GO:0006306]
NMBNZ0533_1052[1100362-1099548]					0.955693	0.0180825	conserved hypothetical protein, degenerate	-	-	-	-
NMBNZ0533_1122[1159812-1161107]					1.53033	0.00278475	Phage Mu protein F like protein	Cytoplasm	Cytoplasm	Unknown	Unclassified
* Replicated in NZCM238-1and NZCM238-2 if data set analysed separately
** Replicated in NZCM240-2 and NZCM240-2 if data set analysed separately
